# Supplementary material for: Physiologic recovery of Mycobacterium tuberculosis from drug injury: A molecular study of post antibiotic effect in vitro and in vivo
Source: PLoS Pathog. 2026 Apr 22;22(4):e1014131. doi: 10.1371/journal.ppat.1014131 (PMC13128115; doi:10.1371/journal.ppat.1014131)
Supplement: S2 File — (CSV) [file ppat.1014131.s002.csv]

Category	NumGenes	Source	GeneNames	RVnumbers
2'-deoxyribonucleotide metabolism	11	Cole	nrdB;dcd;nrdZ;nrdF1;dut;thyA;nrdF2;nrdE;nrdI;nrdH;tmk	Rv0233;Rv0321;Rv0570;Rv1981c;Rv2697c;Rv2764c;Rv3048c;Rv3051c;Rv3052c;Rv3053c;Rv3247c
ABC transporters - Type I Sugar Import	12	Currated	lpqY;sugA;sugB;sugC;Rv2038c;uspA;uspB;uspC;ugpC;ugpB;ugpE;ugpA	Rv1235;Rv1236;Rv1237;Rv1238;Rv2038c;Rv2316;Rv2317;Rv2318;Rv2832c;Rv2833c;Rv2834c;Rv2835c
ABC transporters - Type I peptide and amino acids	6	Currated	dppD;dppC;dppA;proZ;proW;proV	Rv3663c;Rv3664c;Rv3666c;Rv3756c;Rv3757c;Rv3758c
ABC transporters Type I anion	7	Currated	modA;modB;modC;cysA1;cysW;cysT;subI	Rv1857;Rv1858;Rv1859;Rv2397c;Rv2398c;Rv2399c;Rv2400c
ABC transporters Type I phosphate	8	Currated	pstS3;pstC2;pstA1;pstS2;pstB;pstS1;pstC1;pstA2	Rv0928;Rv0929;Rv0930;Rv0932c;Rv0933;Rv0934;Rv0935;Rv0936
ABC transporters Type II metal	5	Currated	irtA;irtB;Rv1463;Rv3041c;fecB	Rv1348;Rv1349;Rv1463;Rv3041c;Rv3044
ATP-proton motive force	8	Cole	atpB;atpE;atpF;atpH;atpA;atpG;atpD;atpC	Rv1304;Rv1305;Rv1306;Rv1307;Rv1308;Rv1309;Rv1310;Rv1311
Acyltransferases Mycoloyltransferases and phospholipid synthesis	21	Cole	Rv0045c;fbpC;pssA;psd;Rv0914c;Rv1543;plsB1;Rv1627c;erg3;pgsA2;Rv1867;fbpB;Rv2261c;plsB2;pgsA1;pgsA3;cdsA;gpdA2;ltp3;Rv3720;fbpA	Rv0045c;Rv0129c;Rv0436c;Rv0437c;Rv0914c;Rv1543;Rv1551;Rv1627c;Rv1814;Rv1822;Rv1867;Rv1886c;Rv2261c;Rv2482c;Rv2612c;Rv2746c;Rv2881c;Rv2982c;Rv3523;Rv3720;Rv3804c
Adaptations and atypical conditions	11	Cole	cspB;Rv1026;cinA;otsB1;cstA;otsB2;otsA;cspA;proZ;proW;proV	Rv0871;Rv1026;Rv1901;Rv2006;Rv3063;Rv3372;Rv3490;Rv3648c;Rv3756c;Rv3757c;Rv3758c
Alternative ribosomal proteins	4	Currated	rpmB1;rpmG1;rpsN2;rpsR2	Rv0105c;Rv2057c;Rv2056c;Rv2055c
Amino acid biosynthesis	82	Cole	glyA2;gmhB;aspC;metZ;serB1;hemD;cysK2;cbs;metB;glyA1;metE;dapE;lysA;thrA;thrC;thrB;cysM;metK;ilvA;hisD;hisC1;hisB;hisH;hisA;hisF;hisI;trpE;trpC;trpB;trpA;argJ;argB;argF;argG;argH;ilvG;glnA3;hisG;hisE;metH;Rv2141c;aroG;trpD;asnB;ilvE;glnA1;glnE;glnA2;cysK1;mbtI;proA;proB;aroD;aroB;aroF;dapF;dapA;dapB;cysG;glnA4;glnD;leuD;leuC;leuB;ilvC;ilvN;ilvB1;serB2;metC;metA;alr;ilvB2;ilvX;aspB;gshA;asd;ask;le…	Rv0070c;Rv0114;Rv0337c;Rv0391;Rv0505c;Rv0511;Rv0848;Rv1077;Rv1079;Rv1093;Rv1133c;Rv1202;Rv1293;Rv1294;Rv1295;Rv1296;Rv1336;Rv1392;Rv1559;Rv1599;Rv1600;Rv1601;Rv1602;Rv1603;Rv1605;Rv1606;Rv1609;Rv1611;Rv1612;Rv1613;Rv1653;Rv1654;Rv1656;Rv1658;Rv1659;Rv1820;Rv1878;Rv2121c;Rv2122c;Rv2124c;Rv2141c;Rv2178c;Rv2192c;Rv2201;Rv2210c;Rv2220;Rv2221c;Rv2222c;Rv2334;Rv2386c;Rv2427c;Rv2439c;Rv2537c;Rv2538c;Rv2…
Amino acids	14	Cole	ansP2;gabP;betP;oppA;oppD;oppC;oppB;cycA;ansP1;rocE;Rv3253c;dppD;dppC;dppA	Rv0346c;Rv0522;Rv0917;Rv1280c;Rv1281c;Rv1282c;Rv1283c;Rv1704c;Rv2127;Rv2320c;Rv3253c;Rv3663c;Rv3664c;Rv3666c
Amino acids and amines	17	Cole	mmsB;mmsA;arcA;rocA;ansA;ureA;ureB;ureC;ureG;ureD;aao;rocD2;rocD1;Rv2531c;ald;Rv2913c;Rv3551	Rv0751c;Rv0753c;Rv1001;Rv1187;Rv1538c;Rv1848;Rv1849;Rv1850;Rv1852;Rv1853;Rv1905c;Rv2321c;Rv2322c;Rv2531c;Rv2780;Rv2913c;Rv3551
Amino sugars	1	Cole	glmS	Rv3436c
Aminoacyl tRNA synthases and their modification	25	Cole	leuS;metS;argS;fmt;ileS;lysX;pheS;pheT;tyrS;mshC;glyS;valS;alaS;aspS;hisS;thrS;proS;trmD;gltS;gatB;gatC;trpS;cysS1;lysS;serS	Rv0041;Rv1007c;Rv1292;Rv1406;Rv1536;Rv1640c;Rv1649;Rv1650;Rv1689;Rv2130c;Rv2357c;Rv2448c;Rv2555c;Rv2572c;Rv2580c;Rv2614c;Rv2845c;Rv2906c;Rv2992c;Rv3009c;Rv3012c;Rv3336c;Rv3580c;Rv3598c;Rv3834c
Anions	33	Cole	Rv0143c;narK3;narU;pitA;phoT;phoY2;pstS3;pstC2;pstA1;pstS2;pstB;pstS1;pstC1;pstA2;Rv1707;narK2;Rv1739c;modA;modB;modC;apa;pitB;narK1;cysA1;cysW;cysT;subI;arsC;arsA;arsB1;phoY1;Rv3679;Rv3680	Rv0143c;Rv0261c;Rv0267;Rv0545c;Rv0820;Rv0821c;Rv0928;Rv0929;Rv0930;Rv0932c;Rv0933;Rv0934;Rv0935;Rv0936;Rv1707;Rv1737c;Rv1739c;Rv1857;Rv1858;Rv1859;Rv1860;Rv2281;Rv2329c;Rv2397c;Rv2398c;Rv2399c;Rv2400c;Rv2643;Rv2684;Rv2685;Rv3301c;Rv3679;Rv3680
Antibiotic production and resistance	12	Cole	aac;Rv0802c;mshB;mbtK;Rv2036;pncA;blaC;Rv2303c;Rv3225c;lat;Rv3700c;Rv3817	Rv0262c;Rv0802c;Rv1170;Rv1347c;Rv2036;Rv2043c;Rv2068c;Rv2303c;Rv3225c;Rv3290c;Rv3700c;Rv3817
Antigen 85	3	Currated	fbpC;fbpB;fbpA	Rv0129c;Rv1886c;Rv3804c
Antitoxins	72	Currated	Rv0060;vapB1;vapB24;Rv0298;vapB2;mazE1;vapB3;vapB26;vapB4;vapB27;vapB28;vapB30;vapB5;vapB6;mazE2;vapB7;vapB8;vapB31;Rv0837c;Rv0909;Rv0918;vapB9;mazE3;vapB32;vapB33;relB;vapB10;mazE4;Rv1545;vapB11;vapB12;vapB34;vapB13;mazE5;vapB14;higA;parD1;mce3R;NA;Rv1990c;NA;vapB15;Rv2018;Rv2021c;Rv2034;mazE7;vapB37;parD2;vapB38;vapB17;vapB39;vapB18;vapB19;vapB20;vapB40;vapB41;Rv2654c;vapB48;vapB21;vapB42;mazE9…	Rv0060;Rv0064A;Rv0239;Rv0298;Rv0300;Rv0456B;Rv0550c;Rv0581;Rv0596c;Rv0599c;Rv0608;Rv0623;Rv0626;Rv0657c;Rv0660c;Rv0662c;Rv0664;Rv0748;Rv0837c;Rv0909;Rv0918;Rv0959A;Rv1103c;Rv1113;Rv1241;Rv1247c;Rv1398c;Rv1494;Rv1545;Rv1560;Rv1721c;Rv1740;Rv1839c;Rv1943c;Rv1952;Rv1956;Rv1960c;Rv1963c;Rv1982a;Rv1990c;Rv1991a;Rv2009;Rv2018;Rv2021c;Rv2034;Rv2063;Rv2104c;Rv2142A;Rv2493;Rv2526;Rv2530A;Rv2545;Rv2547;Rv2…
Arabinogalactan (AG)	18	Currated	glfT1;Rv3807c;embA;prsA;aftB;glfT2;ubiA;rfbE;dprE2;rfbD;dprE1;embB;aftA;aftC;wbbL2;rfe;aftD;Rv3096	Rv3782;Rv3807c;Rv3794;Rv1017c;Rv3805c;Rv3808c;Rv3806c;Rv3781;Rv3791;Rv3783;Rv3790;Rv3795;Rv3792;Rv2673;Rv1525;Rv1302;Rv0236c;Rv3096
Aromatic amino acid family	11	Cole	trpE;trpC;trpB;trpA;aroG;trpD;mbtI;aroD;aroB;aroF;pheA	Rv1609;Rv1611;Rv1612;Rv1613;Rv2178c;Rv2192c;Rv2386c;Rv2537c;Rv2538c;Rv2540c;Rv3838c
Aromatic hydrocarbons	8	Cole	Rv0316;Rv0771;Rv1723;Rv2715;mhpE;Rv3530c;hsaF;hsaE	Rv0316;Rv0771;Rv1723;Rv2715;Rv3469c;Rv3530c;Rv3534c;Rv3536c
Aspartate family	21	Cole	aspC;metZ;metB;metE;dapE;lysA;thrA;thrC;thrB;metK;metH;Rv2141c;asnB;dapF;dapA;dapB;metC;metA;aspB;asd;ask	Rv0337c;Rv0391;Rv1079;Rv1133c;Rv1202;Rv1293;Rv1294;Rv1295;Rv1296;Rv1392;Rv2124c;Rv2141c;Rv2201;Rv2726c;Rv2753c;Rv2773c;Rv3340;Rv3341;Rv3565;Rv3708c;Rv3709c
Bacteriocin-like proteins	3	Cole	cfp29;Rv3660c;Rv3661	Rv0798c;Rv3660c;Rv3661
Beta Oxidation	18	Currated	fadD10;fadE5;fadB2;fadB3;fadD9;fadE22;fadE24;fadE23;fadE27;fadD19;echA19;fadE29;fadE28;fadA5;fadA6;fadD3;fadE31;gap	Rv0099;Rv0244c;Rv0468;Rv1715;Rv2590;Rv3061c;Rv3139;Rv3140;Rv3505;Rv3515c;Rv3516;Rv3543c;Rv3544c;Rv3546;Rv3556c;Rv3561;Rv3562;Rv1436
Biosynthesis of cofactors prosthetic groups and carriers	110	Cole	trpG;bioF2;Rv0089;cobU;cobQ1;Rv0306;thiE;thiG;thiD;thiC;moeA2;hemA;hemC;hemB;hemL;menA;menE;menB;menC;menD;menH;grcC1;pqqE;ggtA;Rv0812;thiX;moaC2;mog;moaE2;moaD2;moaA2;moaB2;grcC2;moeA1;pabB;coaA;folP2;hemK;ribG;ribC;ribA2;ribH;bisC;trxA;trxB1;hemZ;bioA;bioF1;bioB;nadA;nadB;nadC;moeX;bfrA;ribA1;cobN;cobG;cobH;cobI;cobK;cobL;idsA2;cobT;cobS;lipA;panB;cobC;cobD;moeW;hemN;ggtB;folC;pdxH;ribD;hemE;dx…	Rv0013;Rv0032;Rv0089;Rv0254c;Rv0255c;Rv0306;Rv0414c;Rv0417;Rv0422c;Rv0423c;Rv0438c;Rv0509;Rv0510;Rv0512;Rv0524;Rv0534c;Rv0542c;Rv0548c;Rv0553;Rv0555;Rv0558;Rv0562;Rv0693;Rv0773c;Rv0812;Rv0816c;Rv0864;Rv0865;Rv0866;Rv0868c;Rv0869c;Rv0984;Rv0989c;Rv0994;Rv1005c;Rv1092c;Rv1207;Rv1300;Rv1409;Rv1412;Rv1415;Rv1416;Rv1442;Rv1470;Rv1471;Rv1485;Rv1568;Rv1569;Rv1589;Rv1594;Rv1595;Rv1596;Rv1681;Rv1876;Rv194…
Biotin	7	Cole	bioF2;Rv0089;bisC;bioA;bioF1;bioB;birA	Rv0032;Rv0089;Rv1442;Rv1568;Rv1569;Rv1589;Rv3279c
Branched amino acid family	12	Cole	ilvA;ilvG;ilvE;leuD;leuC;leuB;ilvC;ilvN;ilvB1;ilvB2;ilvX;leuA	Rv1559;Rv1820;Rv2210c;Rv2987c;Rv2988c;Rv2995c;Rv3001c;Rv3002c;Rv3003c;Rv3470c;Rv3509c;Rv3710
Broad regulatory functions	178	Cole	pknB;pknA;pstP;Rv0023;Rv0043c;Rv0067c;Rv0078;Rv0081;Rv0135c;Rv0144;ptbB;Rv0158;mce1R;Rv0195;Rv0196;nadR;Rv0232;Rv0238;Rv0260c;Rv0273c;Rv0302;Rv0324;Rv0328;Rv0348;Rv0377;Rv0386;pknG;Rv0452;Rv0465c;Rv0472c;Rv0474;senX3;regX3;Rv0494;Rv0552;Rv0576;mce2R;Rv0600c;tcrA;Rv0650;Rv0653c;Rv0681;Rv0691c;Rv0737;Rv0744c;phoP;phoR;Rv0792c;Rv0818;Rv0823c;kmtR;narL;Rv0845;Rv0890c;Rv0894;prrB;prrA;pknD;mprA;mprB;R…	Rv0014c;Rv0015c;Rv0018c;Rv0023;Rv0043c;Rv0067c;Rv0078;Rv0081;Rv0135c;Rv0144;Rv0153c;Rv0158;Rv0165c;Rv0195;Rv0196;Rv0212c;Rv0232;Rv0238;Rv0260c;Rv0273c;Rv0302;Rv0324;Rv0328;Rv0348;Rv0377;Rv0386;Rv0410c;Rv0452;Rv0465c;Rv0472c;Rv0474;Rv0490;Rv0491;Rv0494;Rv0552;Rv0576;Rv0586;Rv0600c;Rv0602c;Rv0650;Rv0653c;Rv0681;Rv0691c;Rv0737;Rv0744c;Rv0757;Rv0758;Rv0792c;Rv0818;Rv0823c;Rv0827c;Rv0844c;Rv0845;Rv089…
Carbohydrates organic acids and alcohols	19	Cole	Rv1200;sugA;sugB;sugC;nanT;Rv2038c;Rv2039c;Rv2040c;Rv2041c;uspA;uspB;uspC;dctA;ugpC;ugpB;ugpE;ugpA;sugI;kgtP	Rv1200;Rv1236;Rv1237;Rv1238;Rv1902c;Rv2038c;Rv2039c;Rv2040c;Rv2041c;Rv2316;Rv2317;Rv2318;Rv2443;Rv2832c;Rv2833c;Rv2834c;Rv2835c;Rv3331;Rv3476c
Carbon compounds	21	Cole	oxcA;gabD1;pta;galE2;galE3;galTa;galTb;galK;fucA;xylB;galU;Rv1096;gabD2;adoK;ppgK;pgmA;manA;pmmA;pmmB;mrsA;glpK	Rv0118c;Rv0234c;Rv0408;Rv0501;Rv0536;Rv0618;Rv0619;Rv0620;Rv0727c;Rv0729;Rv0993;Rv1096;Rv1731;Rv2202c;Rv2702;Rv3068c;Rv3255c;Rv3257c;Rv3308;Rv3441c;Rv3696c
Cations	29	Cole	ctpA;ctpB;ctpI;Rv0265c;mgtE;ctpH;ctpE;mntH;ctpV;kdpA;kdpB;kdpC;corA;ctpD;chaA;mgtC;ctpG;ctpF;yjcE;ceoB;ceoC;Rv2723;nicT;Rv2877c;amt;fecB;Rv3236c;Rv3237c;ctpC	Rv0092;Rv0103c;Rv0107c;Rv0265c;Rv0362;Rv0425c;Rv0908;Rv0924c;Rv0969;Rv1029;Rv1030;Rv1031;Rv1239c;Rv1469;Rv1607;Rv1811;Rv1992c;Rv1997;Rv2287;Rv2691;Rv2692;Rv2723;Rv2856;Rv2877c;Rv2920c;Rv3044;Rv3236c;Rv3237c;Rv3270
Cell division	19	Cole	Rv0012;Rv0435c;Rv1708;mpa;ftsZ;ftsQ;ftsW;ftsK;ftsY;smc;ftsX;ftsE;Rv3213c;ftsH;mesJ;fic;parB;parA;gid	Rv0012;Rv0435c;Rv1708;Rv2115c;Rv2150c;Rv2151c;Rv2154c;Rv2748c;Rv2921c;Rv2922c;Rv3101c;Rv3102c;Rv3213c;Rv3610c;Rv3625c;Rv3641c;Rv3917c;Rv3918c;Rv3919c
Cell envelope	339	Cole	pbpA;rodA;Rv0037c;ponA1;Rv0051;Rv0072;Rv0073;Rv0076c;Rv0102;Rv0110;gca;gmhA;lprK;lprO;Rv0180c;Rv0194;Rv0200;mmpL11;Rv0204c;Rv0205;mmpL3;Rv0225;Rv0226c;Rv0227c;aftD;lpqI;Rv0246;Rv0249c;eccD3;mycP3;eccE3;Rv0314c;lpqJ;Rv0345;Rv0361;Rv0371c;Rv0383c;lpqK;Rv0401;mmpL1;mmpS1;Rv0412c;lpqL;lpqM;Rv0431;Rv0441c;mmpL4;mmpS4;Rv0461;Rv0473;hbhA;Rv0476;Rv0477;Rv0479c;murB;Rv0488;Rv0497;mmpS2;mmpL2;Rv0513;Rv0514…	Rv0016c;Rv0017c;Rv0037c;Rv0050;Rv0051;Rv0072;Rv0073;Rv0076c;Rv0102;Rv0110;Rv0112;Rv0113;Rv0173;Rv0179c;Rv0180c;Rv0194;Rv0200;Rv0202c;Rv0204c;Rv0205;Rv0206c;Rv0225;Rv0226c;Rv0227c;Rv0236c;Rv0237;Rv0246;Rv0249c;Rv0290;Rv0291;Rv0292;Rv0314c;Rv0344c;Rv0345;Rv0361;Rv0371c;Rv0383c;Rv0399c;Rv0401;Rv0402c;Rv0403c;Rv0412c;Rv0418;Rv0419;Rv0431;Rv0441c;Rv0450c;Rv0451c;Rv0461;Rv0473;Rv0475;Rv0476;Rv0477;Rv04…
Cell wall synthesis	40	Currated	ftsX;ftsE;murB;murA;murI;murC;murD;murX;murF;murE;ftsZ;ftsQ;ftsW;aftD;prsA;aftC;dprE1;dprE2;aftA;embA;embB;ubiA;Rv3807c;fabH;fas;pks13;ppsA;ppsC;ppsD;ppsE;mas;pks1;pks15;fadD26;fadD28;fadD22;fadD29;drrA;drrB;drrC	Rv3101c;Rv3102c;Rv0482;Rv1315;Rv1338;Rv2152c;Rv2155c;Rv2156c;Rv2157c;Rv2158c;Rv2150c;Rv2151c;Rv2154c;Rv0236c;Rv1017c;Rv2673;Rv3790;Rv3791;Rv3792;Rv3794;Rv3795;Rv3806c;Rv3807c;Rv0533c;Rv2524c;Rv3800c;Rv2931;Rv2933;Rv2934;Rv2935;Rv2940c;Rv2946c;Rv2947c;Rv2930;Rv2941;Rv2948c;Rv2950c;Rv2936;Rv2937;Rv2938
Central intermediary metabolism	40	Cole	sdaA;pntAa;pntAb;pntB;pckA;Rv0296c;glpQ2;udgA;rmlA;atsD;atsA;ppdK;glgC;cysD;cysN;gmdA;epiA;wbbL2;gcvH;cysQ;gcvT;sseB;gabT;Rv3077;sahH;manB;sseA;atsB;Rv3400;gadB;glmS;rmlB;rmlC;Rv3468c;nat;galE1;Rv3762c;Rv3784;Rv3796;glpQ1	Rv0069c;Rv0155;Rv0156;Rv0157;Rv0211;Rv0296c;Rv0317c;Rv0322;Rv0334;Rv0663;Rv0711;Rv1127c;Rv1213;Rv1285;Rv1286;Rv1511;Rv1512;Rv1525;Rv1826;Rv2131c;Rv2211c;Rv2291;Rv2589;Rv3077;Rv3248c;Rv3264c;Rv3283;Rv3299c;Rv3400;Rv3432c;Rv3436c;Rv3464;Rv3465;Rv3468c;Rv3566c;Rv3634c;Rv3762c;Rv3784;Rv3796;Rv3842c
Chaperones Heat shock	14	Cole	hsp;dnaK;grpE;dnaJ1;hspR;clpB;htpX;hspX;htpG;dnaJ2;hrcA;suhB;groEL1;groES	Rv0251c;Rv0350;Rv0351;Rv0352;Rv0353;Rv0384c;Rv0563;Rv2031c;Rv2299c;Rv2373c;Rv2374c;Rv2701c;Rv3417c;Rv3418c
Chelatases	2	Cole	Rv0958;Rv2850c	Rv0958;Rv2850c
Cholesterol A and B ring degradation	10	Currated	kstD;kshA;kshB;hsaA;hsaB;hsaC;hsaD;hsaE;hsaF;hsaG	Rv3537;Rv3526;Rv3571;Rv3570c;Rv3567c;Rv3568c;Rv3569c;Rv3536c;Rv3534c;Rv3535c
Cholesterol C and D ring degradation	5	Currated	fadE30;fadD3;fadE31;fadE32;fadE33	Rv3560c;Rv3561;Rv3562;Rv3563;Rv3564
Cholesterol side chain degradation	33	Currated	fadB2;fadB;echA9;fadD36;fadB3;fadB5;fadE17;echA13;fadE24;fadE23;fadE25;fadE26;fadE27;fadD17;fadD19;echA19;cyp142;ltp4;ltp3;ltp2;Rv3541c;Rv3542c;fadE29;fadE28;cyp125;fadA5;fadA6;fadE30;fadE31;fadE32;fadE33;kshB;fadE34	Rv0468;Rv0860;Rv1071c;Rv1193;Rv1715;Rv1912c;Rv1934c;Rv1935c;Rv3139;Rv3140;Rv3274c;Rv3504;Rv3505;Rv3506;Rv3515c;Rv3516;Rv3518c;Rv3522;Rv3523;Rv3540c;Rv3541c;Rv3542c;Rv3543c;Rv3544c;Rv3545c;Rv3546;Rv3556c;Rv3560c;Rv3562;Rv3563;Rv3564;Rv3571;Rv3573c
Cobalamin	16	Cole	cobU;cobQ1;Rv0306;cobN;cobG;cobH;cobI;cobK;cobL;cobT;cobS;cobC;cobD;cobB;cobO;cobQ2	Rv0254c;Rv0255c;Rv0306;Rv2062c;Rv2064;Rv2065;Rv2066;Rv2070c;Rv2072c;Rv2207;Rv2208;Rv2231c;Rv2236c;Rv2848c;Rv2849c;Rv3713
Coenzyme F420-dependent enzymes	3	Cole	fgd1;Rv1360;Rv3520c	Rv0407;Rv1360;Rv3520c
Conserved membrane proteins	17	Cole	mmpL11;mmpL3;mmpL1;mmpS1;mmpL4;mmpS4;mmpS2;mmpL2;mmpL5;mmpS5;mmpL10;mmpL12;mmpL6;mmpS3;mmpL9;mmpL7;mmpL8	Rv0202c;Rv0206c;Rv0402c;Rv0403c;Rv0450c;Rv0451c;Rv0506;Rv0507;Rv0676c;Rv0677c;Rv1183;Rv1522c;Rv1557;Rv2198c;Rv2339;Rv2942;Rv3823c
Cutinase-Like Proteins (CULP)	7	Currated	cfp21;cut2;cut3;cut4;cut1;Rv3802c;cut5b	Rv1984c;Rv2301;Rv3451;Rv3452;Rv1758;Rv3802c;Rv3724B
Cyclases	5	Cole	Rv1264;Rv1318c;Rv1319c;Rv1320c;Rv3377c	Rv1264;Rv1318c;Rv1319c;Rv1320c;Rv3377c
Cytochrome P450 enzymes	19	Cole	cyp138;cyp135A1;cyp135B1;cyp51;cyp123;cyp126;cyp132;cyp139;Rv1676;cyp144;cyp143;cyp140;cyp124;cyp128;cyp136;cyp141;cyp142;cyp125;cyp137	Rv0136;Rv0327c;Rv0568;Rv0764c;Rv0766c;Rv0778;Rv1394c;Rv1666c;Rv1676;Rv1777;Rv1785c;Rv1880c;Rv2266;Rv2268c;Rv3059;Rv3121;Rv3518c;Rv3545c;Rv3685c
Cytochrome oxidase bccaa3	6	Currated	ctaE;qcrC;qcrA;qcrB;ctaC;ctaD	Rv2193;Rv2194;Rv2195;Rv2196;Rv2200c;Rv3043c
Cytochrome oxidase bd	3	Currated	cydC;cydD;cydB	Rv1620c;Rv1621c;Rv1622c
DAT and PAT	5	Currated	pks4;papA3;mmpL10;Rv1184c;fadD21	Rv1181;Rv1182;Rv1183;Rv1184c;Rv1185c
DNA	3	Cole	end;xseB;xseA	Rv0670;Rv1107c;Rv1108c
DNA replication and repair	25	Currated	dnaA;dnaN;gyrB;gyrA;ssb;dnaB;ligD;priA;dinX;dnaE1;dnaG;rnhB;ligA;dinP;ligB;dnaE2;Rv3394c;Rv3395c;topA;dnaQ;dnaZX;Rv2413c;Rv3644c;ligC;Rv3856c	Rv0001;Rv0002;Rv0005;Rv0006;Rv0054;Rv0058;Rv0938;Rv1402;Rv1537;Rv1547;Rv2343c;Rv2902c;Rv3014c;Rv3056;Rv3062;Rv3370c;Rv3394c;Rv3395c;Rv3646c;Rv3711c;Rv3721c;Rv2413c;Rv3644c;Rv3731;Rv3856c
DNA replication repair recombination and restriction modification	62	Cole	dnaA;dnaN;recF;gyrB;gyrA;ssb;dnaB;Rv0071;mutT3;xthA;recD;recC;ercc3;Rv0944;uvrD1;tagA;ogt;alkA;dinG;priA;uvrC;dinX;dnaE1;polA;uvrB;uvrA;mpg;recN;Rv2090;helY;dnaG;Rv2464c;mrr;ruvB;ruvA;ruvC;recX;recA;hsdM;dinF;fpg;recG;ung;mutT1;ligA;dinP;ligB;uvrD2;Rv3201c;Rv3202c;Rv3263;lhr;nei;dnaE2;radA;Rv3644c;topA;nth;dnaQ;recR;dnaZX;ligC	Rv0001;Rv0002;Rv0003;Rv0005;Rv0006;Rv0054;Rv0058;Rv0071;Rv0413;Rv0427c;Rv0629c;Rv0631c;Rv0861c;Rv0944;Rv0949;Rv1210;Rv1316c;Rv1317c;Rv1329c;Rv1402;Rv1420;Rv1537;Rv1547;Rv1629;Rv1633;Rv1638;Rv1688;Rv1696;Rv2090;Rv2092c;Rv2343c;Rv2464c;Rv2528c;Rv2592c;Rv2593c;Rv2594c;Rv2736c;Rv2737c;Rv2756c;Rv2836c;Rv2924c;Rv2973c;Rv2976c;Rv2985;Rv3014c;Rv3056;Rv3062;Rv3198c;Rv3201c;Rv3202c;Rv3263;Rv3296;Rv3297;Rv3…
Degradation	151	Cole	fadD34;fadD10;oxcA;fadD7;fadE1;fadE2;fadD5;fadD4;fadE3;echA1;fadE4;gabD1;fadA2;fadE5;fadD2;fadE6;Rv0275c;fadE7;fadD30;pta;echA2;fadB2;galE2;galE3;fadD8;galTa;galTb;galK;echA3;fadE8;echA5;fucA;xylB;mmsB;fadE9;mmsA;fadA;fadB;fadE10;echA6;echA7;accA2;accD2;fadE13;galU;arcA;fadD14;echA8;echA9;fadA3;phoH2;Rv1096;echA11;echA10;mcr;fadH;fadD21;rocA;fadD36;fadD6;fadA4;mbtM;mbtN;fadD12;fadE15;echA12;mutA;…	Rv0035;Rv0099;Rv0118c;Rv0119;Rv0131c;Rv0154c;Rv0166;Rv0214;Rv0215c;Rv0222;Rv0231;Rv0234c;Rv0243;Rv0244c;Rv0270;Rv0271c;Rv0275c;Rv0400c;Rv0404;Rv0408;Rv0456c;Rv0468;Rv0501;Rv0536;Rv0551c;Rv0618;Rv0619;Rv0620;Rv0632c;Rv0672;Rv0675;Rv0727c;Rv0729;Rv0751c;Rv0752c;Rv0753c;Rv0859;Rv0860;Rv0873;Rv0905;Rv0971c;Rv0973c;Rv0974c;Rv0975c;Rv0993;Rv1001;Rv1058;Rv1070c;Rv1071c;Rv1074c;Rv1095;Rv1096;Rv1141c;Rv11…
Degradation of macromolecules	81	Cole	celA1;pepA;zmp1;lipW;Rv0315;Rv0316;pcp;Rv0457c;lipG;end;sppA;mapA;Rv0771;ptrBb;pip;pepD;pth;lipU;celA2b;Rv1104;xseB;xseA;htrA;glgE;Rv1333;rphA;nlhH;lipI;lipO;lipL;Rv1723;plcD;lipJ;lipD;Rv1977;lipT;pepE;prcA;prcB;pepB;lipM;plcC;plcB;plcA;mbtJ;rne;clpX;clpP2;clpP1;lipP;pepN;lipQ;pepQ;clpC2;Rv2715;hflX;pepR;mapB;rnhB;rnc;lipN;lipR;mesT;lipV;amiA1;amiB1;gcp;Rv3463;mhpE;lipF;Rv3530c;hsaF;hsaE;clpC1;Rv…	Rv0062;Rv0125;Rv0198c;Rv0217c;Rv0315;Rv0316;Rv0319;Rv0457c;Rv0646c;Rv0670;Rv0724;Rv0734;Rv0771;Rv0782;Rv0840c;Rv0983;Rv1014c;Rv1076;Rv1090;Rv1104;Rv1107c;Rv1108c;Rv1223;Rv1327c;Rv1333;Rv1340;Rv1399c;Rv1400c;Rv1426c;Rv1497;Rv1723;Rv1755c;Rv1900c;Rv1923;Rv1977;Rv2045c;Rv2089c;Rv2109c;Rv2110c;Rv2213;Rv2284;Rv2349c;Rv2350c;Rv2351c;Rv2385;Rv2444c;Rv2457c;Rv2460c;Rv2461c;Rv2463;Rv2467;Rv2485c;Rv2535c;R…
Detoxification	21	Cole	ephF;bpoC;Rv0634c;bpoB;ephC;bcpB;katG;tpx;ephB;ephD;ahpE;ahpC;ahpD;bcp;Rv2581c;hpx;Rv3177;bpoA;ephA;ephE;sodA	Rv0134;Rv0554;Rv0634c;Rv1123c;Rv1124;Rv1608c;Rv1908c;Rv1932;Rv1938;Rv2214c;Rv2238c;Rv2428;Rv2429;Rv2521;Rv2581c;Rv3171c;Rv3177;Rv3473c;Rv3617;Rv3670;Rv3846
DosR	48	Currated	Rv1812c;Rv3126c;Rv0571c;devS;fdxA;acg;Rv3127;pfkB;Rv0080;Rv1733c;Rv2624c;narX;Rv2030c;devR;Rv2003c;TB31.7;Rv0083;Rv0569;tgs1;Rv2028c;narK2;nrdZ;Rv3128c;Rv3131;Rv0079;Rv0082;Rv3129;Rv3134c;Rv2627c;hspX;Rv1738;Rv2628;Rv2631;Rv2005c;Rv0572c;Rv2004c;ctpF;Rv1734c;hrp1;vapB22;Rv2625c;Rv1996;Rv1813c;Rv0574c;Rv0081;Rv2630;Rv2629;otsB1	Rv1812c;Rv3126c;Rv0571c;Rv3132c;Rv2007c;Rv2032;Rv3127;Rv2029c;Rv0080;Rv1733c;Rv2624c;Rv1736c;Rv2030c;Rv3133c;Rv2003c;Rv2623;Rv0083;Rv0569;Rv3130c;Rv2028c;Rv1737c;Rv0570;Rv3128c;Rv3131;Rv0079;Rv0082;Rv3129;Rv3134c;Rv2627c;Rv2031c;Rv1738;Rv2628;Rv2631;Rv2005c;Rv0572c;Rv2004c;Rv1997;Rv1734c;Rv2626c;Rv2830c;Rv2625c;Rv1996;Rv1813c;Rv0574c;Rv0081;Rv2630;Rv2629;Rv2006
Drug targets	40	Currated	katG;inhA;rpoB;pncA;embB;gyrB;gyrA;atpE;ddlA;ethA;dacB2;ldtA;ldtB;ndh;murB;murA;murC;murD;murF;ddlA;murX;murX;glmU;pks13;dprE1;embC;rfe;mmpL3;kasA;leuS;gyrA;gyrB;qcrB;clpC1;clpP2;clpP1;trpB;trpA;panD;efpA	Rv1908c;Rv1484;Rv0667;Rv2043c;Rv3795;Rv0005;Rv0006;Rv1305;Rv2981c;Rv3854c;Rv2911;Rv0116c;Rv2518c;Rv1854c;Rv0482;Rv1315;Rv2152c;Rv2155c;Rv2157c;Rv2981c;Rv2156c;Rv2156c;Rv1018c;Rv3800c;Rv3790;Rv3793;Rv1302;Rv0206c;Rv2245;Rv0041;Rv0006;Rv0005;Rv2196;Rv3596c;Rv2460c;Rv2461c;Rv1612;Rv1613;Rv3601c;Rv2846c
ESX1	18	Currated	espE;espF;espG1;espH;eccA1;eccB1;eccCa1;PE35;PPE68;esxB;esxA;espI;eccD1;espK;espL;espB;eccE1;mycP1	Rv3864;Rv3865;Rv3866;Rv3867;Rv3868;Rv3869;Rv3870;Rv3872;Rv3873;Rv3874;Rv3875;Rv3876;Rv3877;Rv3879c;Rv3880c;Rv3881c;Rv3882c;Rv3883c
ESX2	12	Currated	eccB2;eccC2;PE36;PPE69;esxD;esxC;espG2;Rv3888c;eccD2;mycP2;eccE2;eccA2	Rv3895c;Rv3894c;Rv3893c;Rv3892c;Rv3891c;Rv3890c;Rv3889c;Rv3888c;Rv3887c;Rv3886c;Rv3885c;Rv3884c
ESX3	9	Currated	eccA3;eccB3;eccC3;esxG;esxH;espG3;eccD3;mycP3;eccE3	Rv0282;Rv0283;Rv0284;Rv0287;Rv0288;Rv0289;Rv0290;Rv0291;Rv0292
ESX4	7	Currated	eccB4;mycP4;eccD4;eccC4;Rv3446c;esxU;esxT	Rv3450c;Rv3449;Rv3448;Rv3447c;Rv3446c;Rv3445c;Rv3444c
ESX5	11	Currated	eccB5;eccC5;cyp143;Rv1786;PE18;PE19;Rv1794;eccD5;mycP5;eccE5;eccA5	Rv1782;Rv1783;Rv1785c;Rv1786;Rv1788;Rv1791;Rv1794;Rv1795;Rv1796;Rv1797;Rv1798
Efflux Pumps and Transports	25	Currated	Rv0194;iniA;mmpL5;mmpS5;Rv0849;pstB;Rv1217c;Rv1218c;Rv1258c;Rv1410c;Rv1456c;Rv1457c;Rv1458c;Rv1634;bacA;Rv2477c;Rv2686c;Rv2687c;Rv2688c;efpA;drrA;drrB;drrC;mmpL7;mmr	Rv0194;Rv0342;Rv0676c;Rv0677c;Rv0849;Rv0933;Rv1217c;Rv1218c;Rv1258c;Rv1410c;Rv1456c;Rv1457c;Rv1458c;Rv1634;Rv1819c;Rv2477c;Rv2686c;Rv2687c;Rv2688c;Rv2846c;Rv2936;Rv2937;Rv2938;Rv2942;Rv3065
Efflux proteins	19	Cole	emrB;Rv0849;mmpL13a;mmpL13b;Rv1250;Rv1258c;Rv1410c;Rv1634;bacA;Rv1877;Rv2136c;Rv2209;Rv2459;efpA;drrA;drrB;drrC;Rv2994;mmr	Rv0783c;Rv0849;Rv1145;Rv1146;Rv1250;Rv1258c;Rv1410c;Rv1634;Rv1819c;Rv1877;Rv2136c;Rv2209;Rv2459;Rv2846c;Rv2936;Rv2937;Rv2938;Rv2994;Rv3065
Electron transport	13	Cole	ackA;fdxC;cydC;cydD;cydB;cydA;fdxA;fixA;fprA;rubB;rubA;fdxD;fdxB	Rv0409;Rv1177;Rv1620c;Rv1621c;Rv1622c;Rv1623c;Rv2007c;Rv3029c;Rv3106;Rv3250c;Rv3251c;Rv3503c;Rv3554
Enduring Hypoxic Response	149	Currated	Rv0048c;hycD;ldtA;Rv0140;mce1C;Rv0188;Rv0196;Rv0232;nrdB;fadE5;hsp;Rv0324;cyp135A1;Rv0328;Rv0347;clpB;Rv0474;Rv0494;Rv0520;Rv0521;fadD8;htpX;Rv0575c;Rv0614;Rv0653c;Rv0654;Rv0687;Rv0726c;mmsA;PE_PGRS11;phoP;cyp123;Rv0767c;Rv0792c;Rv0793;Rv0826;kmtR;lpqS;csoR;Rv0986;grcC2;Rv0991c;Rv1048c;PE9;Rv1152;lipX;sigE;Rv1255c;canA;Rv1375;Rv1403c;Rv1405c;trxB1;echA12;Rv1578c;cydA;Rv1628c;Rv1669;Rv1733c;plcD;R…	Rv0048c;Rv0084;Rv0116c;Rv0140;Rv0171;Rv0188;Rv0196;Rv0232;Rv0233;Rv0244c;Rv0251c;Rv0324;Rv0327c;Rv0328;Rv0347;Rv0384c;Rv0474;Rv0494;Rv0520;Rv0521;Rv0551c;Rv0563;Rv0575c;Rv0614;Rv0653c;Rv0654;Rv0687;Rv0726c;Rv0753c;Rv0754;Rv0757;Rv0766c;Rv0767c;Rv0792c;Rv0793;Rv0826;Rv0827c;Rv0847;Rv0967;Rv0986;Rv0989c;Rv0991c;Rv1048c;Rv1088;Rv1152;Rv1169c;Rv1221;Rv1255c;Rv1284;Rv1375;Rv1403c;Rv1405c;Rv1471;Rv1472…
Energy Metabolism	266	Cole	Rv0044c;Rv0063;icd2;Rv0068;Rv0077c;Rv0082;Rv0083;hycD;hycP;hycQ;hycE;fgd2;msrA;Rv0139;Rv0147;Rv0148;Rv0149;Rv0161;adhE1;Rv0163;Rv0183;Rv0218;Rv0223c;Rv0245;Rv0247c;Rv0248c;nirD;Rv0303;Rv0331;fba;Rv0369c;Rv0370c;Rv0374c;Rv0375c;Rv0385;ndhA;ackA;Rv0439c;Rv0449c;Rv0458;lpdC;icl1;gpm1;ccdA;ccsA;Rv0547c;Rv0561c;Rv0565c;Rv0575c;Rv0654;vapC6;Rv0687;Rv0688;lldD1;Rv0697;serA2;adhB;Rv0765c;aldA;Rv0769;Rv07…	Rv0044c;Rv0063;Rv0066c;Rv0068;Rv0077c;Rv0082;Rv0083;Rv0084;Rv0085;Rv0086;Rv0087;Rv0132c;Rv0137c;Rv0139;Rv0147;Rv0148;Rv0149;Rv0161;Rv0162c;Rv0163;Rv0183;Rv0218;Rv0223c;Rv0245;Rv0247c;Rv0248c;Rv0253;Rv0303;Rv0331;Rv0363c;Rv0369c;Rv0370c;Rv0374c;Rv0375c;Rv0385;Rv0392c;Rv0409;Rv0439c;Rv0449c;Rv0458;Rv0462;Rv0467;Rv0489;Rv0527;Rv0529;Rv0547c;Rv0561c;Rv0565c;Rv0575c;Rv0654;Rv0656c;Rv0687;Rv0688;Rv0694…
Esterases (Lip family)	20	Currated	lipD;lipF;lipG;nlhH;lipI;lipJ;lipL;lipM;lipN;lipO;lipP;lipQ;lipR;lipT;lipU;lipV;lipW;lipX;lipY;lipZ	Rv1923;Rv3487c;Rv0646c;Rv1399c;Rv1400c;Rv1900c;Rv1497;Rv2284;Rv2970c;Rv1426c;Rv2463;Rv2485c;Rv3084;Rv2045c;Rv1076;Rv3203;Rv0217c;Rv1169c;Rv3097c;Rv1834
Esterases (non-Lip family)	13	Currated	Rv0045c;Rv0183;Rv0421c;Rv0519c;Rv0774c;Rv1191;Rv1592c;Rv1683;Rv2525c;caeA;PE16;TB22.2;Rv3591c	Rv0045c;Rv0183;Rv0421c;Rv0519c;Rv0774c;Rv1191;Rv1592c;Rv1683;Rv2525c;Rv2224c;Rv1430;Rv3036c;Rv3591c
Esterases and lipases	24	Cole	lipW;lipG;lipU;Rv1104;nlhH;lipI;lipO;lipL;plcD;lipJ;lipD;lipT;lipM;plcC;plcB;plcA;mbtJ;lipP;lipQ;lipN;lipR;mesT;lipV;lipF	Rv0217c;Rv0646c;Rv1076;Rv1104;Rv1399c;Rv1400c;Rv1426c;Rv1497;Rv1755c;Rv1900c;Rv1923;Rv2045c;Rv2284;Rv2349c;Rv2350c;Rv2351c;Rv2385;Rv2463;Rv2485c;Rv2970c;Rv3084;Rv3176c;Rv3203;Rv3487c
Fatty Acid Synthases I	1	Currated	fas	Rv2524c
Fatty Acid Synthases II	8	Currated	fabH;kasA;kasB;fabG1;hadA;hadB;hadC;inhA	Rv0533c;Rv2245;Rv2246;Rv1483;Rv0635;Rv0636;Rv0637;Rv1484
Fatty acid transport	2	Cole	ltp1;ltp2	Rv2790c;Rv3540c
Fatty acids	110	Cole	fadD34;fadD10;fadD7;fadE1;fadE2;fadD5;fadD4;fadE3;echA1;fadE4;fadA2;fadE5;fadD2;fadE6;Rv0275c;fadE7;fadD30;echA2;fadB2;fadD8;echA3;fadE8;echA5;fadE9;fadA;fadB;fadE10;echA6;echA7;accA2;accD2;fadE13;fadD14;echA8;echA9;fadA3;echA11;echA10;mcr;fadH;fadD21;fadD36;fadD6;fadA4;mbtM;mbtN;fadD12;fadE15;echA12;mutA;mutB;fadD25;fadD24;fadD11;fadE16;Rv1683;fadB3;fadD1;fadB5;fadD31;fadE18;fadE17;echA13;fadD15…	Rv0035;Rv0099;Rv0119;Rv0131c;Rv0154c;Rv0166;Rv0214;Rv0215c;Rv0222;Rv0231;Rv0243;Rv0244c;Rv0270;Rv0271c;Rv0275c;Rv0400c;Rv0404;Rv0456c;Rv0468;Rv0551c;Rv0632c;Rv0672;Rv0675;Rv0752c;Rv0859;Rv0860;Rv0873;Rv0905;Rv0971c;Rv0973c;Rv0974c;Rv0975c;Rv1058;Rv1070c;Rv1071c;Rv1074c;Rv1141c;Rv1142c;Rv1143;Rv1175c;Rv1185c;Rv1193;Rv1206;Rv1323;Rv1345;Rv1346;Rv1427c;Rv1467c;Rv1472;Rv1492;Rv1493;Rv1521;Rv1529;Rv15…
Folic acid	11	Cole	trpG;Rv0812;pabB;folP2;folC;dfrA;folD;folK;folB;folP1;folE	Rv0013;Rv0812;Rv1005c;Rv1207;Rv2447c;Rv2763c;Rv3356c;Rv3606c;Rv3607c;Rv3608c;Rv3609c
Fumarate reducatase	4	Currated	frdA;frdB;frdC;frdD	Rv1552;Rv1553;Rv1554;Rv1555
General	12	Cole	pntAa;pntAb;pntB;glpQ2;ppdK;glgC;gcvH;gcvT;gabT;gadB;nat;glpQ1	Rv0155;Rv0156;Rv0157;Rv0317c;Rv1127c;Rv1213;Rv1826;Rv2211c;Rv2589;Rv3432c;Rv3566c;Rv3842c
Gluconeogenesis	2	Cole	sdaA;pckA	Rv0069c;Rv0211
Glutamate family	16	Cole	argJ;argB;argF;argG;argH;glnA3;glnA1;glnE;glnA2;proA;proB;glnA4;glnD;gshA;gltD;gltB	Rv1653;Rv1654;Rv1656;Rv1658;Rv1659;Rv1878;Rv2220;Rv2221c;Rv2222c;Rv2427c;Rv2439c;Rv2860c;Rv2918c;Rv3704c;Rv3858c;Rv3859c
Glycolysis	11	Cole	fba;gpm1;pgi;eno;gap;pgk;tpi;pykA;pfkB;gpgP;Rv3837c	Rv0363c;Rv0489;Rv0946c;Rv1023;Rv1436;Rv1437;Rv1438;Rv1617;Rv2029c;Rv2419c;Rv3837c
Glyoxylate Bypass	3	Currated	icl1;glcB;aceAa	Rv0467;Rv1837c;Rv1915
Glyoxylate bypass	3	Cole	icl1;glcB;aceAa	Rv0467;Rv1837c;Rv1915
Heme and porphyrin	8	Cole	hemA;hemC;hemB;hemL;hemK;hemZ;hemN;hemE	Rv0509;Rv0510;Rv0512;Rv0524;Rv1300;Rv1485;Rv2388c;Rv2678c
Histidine	11	Cole	gmhB;hisD;hisC1;hisB;hisH;hisA;hisF;hisI;hisG;hisE;hisC2	Rv0114;Rv1599;Rv1600;Rv1601;Rv1602;Rv1603;Rv1605;Rv1606;Rv2121c;Rv2122c;Rv3772
IS elements Repeated sequences and Phage	60	Cole	Rv0095c;Rv0605;Rv0606;Rv0741;Rv0850;Rv0920c;Rv0921;Rv0922;Rv1034c;Rv1054;Rv1128c;Rv1573;Rv1576c;Rv1577c;Rv1578c;Rv1579c;Rv1580c;Rv1581c;Rv1582c;Rv1583c;Rv1584c;Rv1585c;Rv1701;Rv2013;Rv2014;Rv2086;Rv2309c;Rv2310;Rv2646;Rv2650c;Rv2651c;Rv2653c;Rv2654c;Rv2656c;Rv2657c;Rv2658c;Rv2659c;Rv2791c;Rv2792c;Rv2810c;Rv2812;vapB22;Rv2885c;Rv2886c;xerC;Rv2943;Rv2978c;Rv2979c;Rv3191c;Rv3349c;Rv3387;Rv3427c;Rv34…	Rv0095c;Rv0605;Rv0606;Rv0741;Rv0850;Rv0920c;Rv0921;Rv0922;Rv1034c;Rv1054;Rv1128c;Rv1573;Rv1576c;Rv1577c;Rv1578c;Rv1579c;Rv1580c;Rv1581c;Rv1582c;Rv1583c;Rv1584c;Rv1585c;Rv1701;Rv2013;Rv2014;Rv2086;Rv2309c;Rv2310;Rv2646;Rv2650c;Rv2651c;Rv2653c;Rv2654c;Rv2656c;Rv2657c;Rv2658c;Rv2659c;Rv2791c;Rv2792c;Rv2810c;Rv2812;Rv2830c;Rv2885c;Rv2886c;Rv2894c;Rv2943;Rv2978c;Rv2979c;Rv3191c;Rv3349c;Rv3387;Rv3427c;…
Iron utilisation	6	Cole	bfrA;viuB;gpm2;entC;Rv3525c;bfrB	Rv1876;Rv2895c;Rv3214;Rv3215;Rv3525c;Rv3841
Kas operon	3	Currated	kasA;kasB;accD6	Rv2245;Rv2246;Rv2247
KstR1 regulon	70	Currated	Rv0138;Rv0139;adhE1;Rv0223c;fadD8;Rv0687;Rv0926c;Rv0927c;Rv0940c;Rv0953c;Rv1059;Rv1132;lipO;fadD12;Rv1428c;Rv1627c;Rv1628c;Rv1894c;Rv2668;Rv2669;Rv2799;Rv3492c;Rv3493c;mce4F;lprN;mce4D;mce4C;mce4B;mce4A;yrbE4B;yrbE4A;Rv3502c;fdxD;fadE26;fadE27;fadD17;fadD19;echA19;cyp142;Rv3519;Rv3520c;Rv3521;ltp4;ltp3;kshA;Rv3527;Rv3529c;Rv3530c;Rv3531c;hsaF;hsaG;hsaE;kstD;Rv3538;ltp2;Rv3541c;Rv3542c;fadE29;fadE…	Rv0138;Rv0139;Rv0162c;Rv0223c;Rv0551c;Rv0687;Rv0926c;Rv0927c;Rv0940c;Rv0953c;Rv1059;Rv1132;Rv1426c;Rv1427c;Rv1428c;Rv1627c;Rv1628c;Rv1894c;Rv2668;Rv2669;Rv2799;Rv3492c;Rv3493c;Rv3494c;Rv3495c;Rv3496c;Rv3497c;Rv3498c;Rv3499c;Rv3500c;Rv3501c;Rv3502c;Rv3503c;Rv3504;Rv3505;Rv3506;Rv3515c;Rv3516;Rv3518c;Rv3519;Rv3520c;Rv3521;Rv3522;Rv3523;Rv3526;Rv3527;Rv3529c;Rv3530c;Rv3531c;Rv3534c;Rv3535c;Rv3536c;R…
KstR2 regulon	14	Currated	Rv3548c;Rv3549c;Rv3551;Rv3552;Rv3553;fadA6;Rv3557c;Rv3559c;fadE30;fadD3;fadE31;fadE32;fadE33;aspB	Rv3548c;Rv3549c;Rv3551;Rv3552;Rv3553;Rv3556c;Rv3557c;Rv3559c;Rv3560c;Rv3561;Rv3562;Rv3563;Rv3564;Rv3565
LAM	14	Currated	pgsA1;pimA;pimB;Rv2611c;ppm1;lpqW;pimE;mptA;Rv2181;embC;aftC;aftD;aftB;Rv1635c	Rv2612c;Rv2610c;Rv2188c;Rv2611c;Rv2051c;Rv1166;Rv1159;Rv2174;Rv2181;Rv3793;Rv2673;Rv0236c;Rv3805c;Rv1635c
Lipid Biosynthesis	58	Cole	acpA;Rv0045c;fbpC;fabG4;pssA;psd;ufaA1;umaA;pcaA;cmaA2;fabH;mmaA4;mmaA3;mmaA2;mmaA1;fabD2;desA1;accD3;Rv0914c;desA2;mbtL;fabG2;fabG1;inhA;Rv1543;plsB1;tesB1;Rv1627c;Rv1722;erg3;pgsA2;Rv1867;fbpB;fabG3;kasA;kasB;accD6;Rv2261c;plsB2;fas;tesB2;pgsA1;pgsA3;Rv2766c;cdsA;gpdA2;TB7.3;desA3;accD5;accA3;acrA1;cmaA1;Rv3472;ltp3;Rv3538;Rv3720;accD4;fbpA	Rv0033;Rv0045c;Rv0129c;Rv0242c;Rv0436c;Rv0437c;Rv0447c;Rv0469;Rv0470c;Rv0503c;Rv0533c;Rv0642c;Rv0643c;Rv0644c;Rv0645c;Rv0649;Rv0824c;Rv0904c;Rv0914c;Rv1094;Rv1344;Rv1350;Rv1483;Rv1484;Rv1543;Rv1551;Rv1618;Rv1627c;Rv1722;Rv1814;Rv1822;Rv1867;Rv1886c;Rv2002;Rv2245;Rv2246;Rv2247;Rv2261c;Rv2482c;Rv2524c;Rv2605c;Rv2612c;Rv2746c;Rv2766c;Rv2881c;Rv2982c;Rv3221c;Rv3229c;Rv3280;Rv3285;Rv3391;Rv3392c;Rv347…
Lipoate	1	Cole	lipA	Rv2218
Lipoproteins(lppA-lpr0)	63	Cole	lprK;lprO;lpqI;lpqJ;lpqK;lpqL;lpqM;lpqN;lprL;lpqO;lpqQ;lpqR;lpqS;lpqT;lpqU;lpqV;lpqW;lpqX;lpqY;lprE;lprA;lprB;lprC;lprF;lprG;lprH;lprI;lprJ;lppT;lppE;lppD;lppC;lppF;lppG;lprM;lppI;lppJ;lppK;lppL;lppM;lppN;lppO;lppP;lppQ;lppR;ldtB;lppA;lppB;lppU;lppV;lppW;lppX;lppY;lppZ;lpqA;lpqB;lpqC;lpqD;lprN;lpqE;lpqF;lpqG;lpqH	Rv0173;Rv0179c;Rv0237;Rv0344c;Rv0399c;Rv0418;Rv0419;Rv0583c;Rv0593;Rv0604;Rv0835;Rv0838;Rv0847;Rv1016c;Rv1022;Rv1064c;Rv1166;Rv1228;Rv1235;Rv1252c;Rv1270c;Rv1274;Rv1275;Rv1368;Rv1411c;Rv1418;Rv1541c;Rv1690;Rv1799;Rv1881c;Rv1899c;Rv1911c;Rv1921c;Rv1946c;Rv1970;Rv2046;Rv2080;Rv2116;Rv2138;Rv2171;Rv2270;Rv2290;Rv2330c;Rv2341;Rv2403c;Rv2518c;Rv2543;Rv2544;Rv2784c;Rv2796c;Rv2905;Rv2945c;Rv2999;Rv3006;…
LpqY-SugA-SugB-Sug trehalose transporter	5	Currated	lpqY;sugA;sugB;sugC;Rv2038c	Rv1235;Rv1236;Rv1237;Rv1238;Rv2038c
Mce1	7	Currated	yrbE1A;yrbE1B;mce1A;mce1B;mce1C;mce1D;mce1F	Rv0167;Rv0168;Rv0169;Rv0170;Rv0171;Rv0172;Rv0174
Mce2	6	Currated	yrbE2A;yrbE2B;mce2A;mce2C;mce2D;mce2F	Rv0587;Rv0588;Rv0589;Rv0591;Rv0592;Rv0594
Mce3	7	Currated	yrbE3A;yrbE3B;mce3A;mce3B;mce3C;mce3D;mce3F	Rv1964;Rv1965;Rv1966;Rv1967;Rv1968;Rv1969;Rv1971
Mce4	7	Currated	yrbE4A;yrbE4B;mce4A;mce4B;mce4C;mce4D;mce4F	Rv3501c;Rv3500c;Rv3499c;Rv3498c;Rv3497c;Rv3496c;Rv3494c
Menaquinone PQQ ubiquinone and other terpenoids	14	Cole	menA;menE;menB;menC;menD;menH;grcC1;pqqE;grcC2;idsA2;dxs1;phyA;idsA1;rraA	Rv0534c;Rv0542c;Rv0548c;Rv0553;Rv0555;Rv0558;Rv0562;Rv0693;Rv0989c;Rv2173;Rv2682c;Rv3397c;Rv3398c;Rv3853
Miscellaneous nucleoside nucleotide reactions	7	Cole	adk;cmk;era;lepA;obg;ndkA;relA	Rv0733;Rv1712;Rv2364c;Rv2404c;Rv2440c;Rv2445c;Rv2583c
Miscellaneous oxidoreductases and oxygenases	156	Cole	Rv0044c;Rv0063;Rv0068;Rv0077c;Rv0082;Rv0083;hycD;hycP;hycQ;hycE;fgd2;msrA;Rv0139;Rv0147;Rv0148;Rv0149;Rv0161;adhE1;Rv0163;Rv0183;Rv0218;Rv0223c;Rv0245;Rv0247c;Rv0248c;Rv0303;Rv0331;Rv0369c;Rv0370c;Rv0374c;Rv0375c;Rv0385;ndhA;Rv0439c;Rv0449c;Rv0458;Rv0547c;Rv0561c;Rv0565c;Rv0575c;Rv0654;vapC6;Rv0687;Rv0688;Rv0697;serA2;adhB;Rv0765c;aldA;Rv0769;Rv0785;Rv0843;Rv0846c;Rv0851c;pdc;Rv0892;Rv0897c;Rv091…	Rv0044c;Rv0063;Rv0068;Rv0077c;Rv0082;Rv0083;Rv0084;Rv0085;Rv0086;Rv0087;Rv0132c;Rv0137c;Rv0139;Rv0147;Rv0148;Rv0149;Rv0161;Rv0162c;Rv0163;Rv0183;Rv0218;Rv0223c;Rv0245;Rv0247c;Rv0248c;Rv0303;Rv0331;Rv0369c;Rv0370c;Rv0374c;Rv0375c;Rv0385;Rv0392c;Rv0439c;Rv0449c;Rv0458;Rv0547c;Rv0561c;Rv0565c;Rv0575c;Rv0654;Rv0656c;Rv0687;Rv0688;Rv0697;Rv0728c;Rv0761c;Rv0765c;Rv0768;Rv0769;Rv0785;Rv0843;Rv0846c;Rv08…
Miscellaneous phosphatases lyases and hydrolases	14	Cole	amiB2;impA;Rv1833c;Rv2296;amiA2;dhaA;amiC;Rv3137;Rv3273;sapM;hsaD;canB;Rv3677c;Rv3684	Rv1263;Rv1604;Rv1833c;Rv2296;Rv2363;Rv2579;Rv2888c;Rv3137;Rv3273;Rv3310;Rv3569c;Rv3588c;Rv3677c;Rv3684
Miscellaneous transferases	58	Cole	Rv0075;Rv0111;Rv0187;Rv0188;Rv0213c;Rv0224c;Rv0228;Rv0380c;Rv0517;Rv0520;Rv0560c;Rv0567;Rv0696;dapC;Rv0881;Rv1147;Rv1178;Rv1220c;Rv1254;Rv1373;Rv1377c;Rv1403c;Rv1405c;csd;Rv1498c;Rv1500;Rv1516c;Rv1520;Rv1523;Rv1526c;Rv1703c;Rv1978;NA;Rv2294;plsC;pimA;Rv2622;Rv2675c;Rv2689c;Rv2739c;Rv2952;Rv2957;Rv2958c;Rv2959c;Rv2962c;iscS;Rv3026c;Rv3120;Rv3204;Rv3216;Rv3329;dxs2;Rv3579c;Rv3631;Rv3699;Rv3729;Rv38…	Rv0075;Rv0111;Rv0187;Rv0188;Rv0213c;Rv0224c;Rv0228;Rv0380c;Rv0517;Rv0520;Rv0560c;Rv0567;Rv0696;Rv0858c;Rv0881;Rv1147;Rv1178;Rv1220c;Rv1254;Rv1373;Rv1377c;Rv1403c;Rv1405c;Rv1464;Rv1498c;Rv1500;Rv1516c;Rv1520;Rv1523;Rv1526c;Rv1703c;Rv1978;Rv1988;Rv2294;Rv2483c;Rv2610c;Rv2622;Rv2675c;Rv2689c;Rv2739c;Rv2952;Rv2957;Rv2958c;Rv2959c;Rv2962c;Rv3025c;Rv3026c;Rv3120;Rv3204;Rv3216;Rv3329;Rv3379c;Rv3579c;Rv3…
Modification of fatty and mycolic acids	14	Cole	ufaA1;umaA;pcaA;cmaA2;mmaA4;mmaA3;mmaA2;mmaA1;desA1;desA2;desA3;acrA1;cmaA1;Rv3538	Rv0447c;Rv0469;Rv0470c;Rv0503c;Rv0642c;Rv0643c;Rv0644c;Rv0645c;Rv0824c;Rv1094;Rv3229c;Rv3391;Rv3392c;Rv3538
Molybdopterin	18	Cole	moeA2;moaC2;mog;moaE2;moaD2;moaA2;moaB2;moeA1;moeX;moeW;moaA1;moaB1;moaC1;moaD1;moeB2;moaE1;moeB1;Rv3322c	Rv0438c;Rv0864;Rv0865;Rv0866;Rv0868c;Rv0869c;Rv0984;Rv0994;Rv1681;Rv2338c;Rv3109;Rv3110;Rv3111;Rv3112;Rv3116;Rv3119;Rv3206c;Rv3322c
Murein sacculus and peptidoglycan	27	Cole	pbpA;rodA;ponA1;murB;Rv0907;glmU;lytB2;murA;murI;Rv1367c;Rv1730c;Rv1922;murC;murD;murX;murF;murE;pbpB;Rv2864c;dacB2;ddlA;dacB1;nagA;lytB1;Rv3627c;ponA2;glf	Rv0016c;Rv0017c;Rv0050;Rv0482;Rv0907;Rv1018c;Rv1110;Rv1315;Rv1338;Rv1367c;Rv1730c;Rv1922;Rv2152c;Rv2155c;Rv2156c;Rv2157c;Rv2158c;Rv2163c;Rv2864c;Rv2911;Rv2981c;Rv3330;Rv3332;Rv3382c;Rv3627c;Rv3682;Rv3809c
Mycobactin Biogenesis	10	Currated	mbtH;mbtG;mbtF;mbtE;mbtD;mbtC;mbtB;mbtA;mbtJ;mbtI	Rv2377c;Rv2378c;Rv2379c;Rv2380c;Rv2381c;Rv2382c;Rv2383c;Rv2384;Rv2385;Rv2386c
Mycolic acid condensation and transfer	7	Currated	pks13;fadD32;accD4;mmpL3;fbpA;fbpB;fbpC	Rv3800c;Rv3801c;Rv3799c;Rv0206c;Rv3804c;Rv1886c;Rv0129c
Mycolic acid modification	12	Currated	echA10;echA12;desA1;desA2;desA3;cmaA1;cmaA2;pcaA;mmaA2;umaA;mmaA3;mmaA4	Rv1142c;Rv1472;Rv0824c;Rv1094;Rv3229c;Rv3392c;Rv0503c;Rv0470c;Rv0644c;Rv0469;Rv0643c;Rv0642c
NADH dehydrogenase type I	12	Currated	nuoA;nuoB;nuoD;nuoF;nuoG;nuoH;nuoI;nuoJ;nuoK;nuoL;nuoM;nuoN	Rv3145;Rv3146;Rv3148;Rv3150;Rv3151;Rv3152;Rv3153;Rv3154;Rv3155;Rv3156;Rv3157;Rv3158
NADH dehydrogenase type II	2	Currated	ndhA;ndh	Rv0392c;Rv1854c
Nitrate import and reductase	6	Currated	narX;narK2;narG;narH;narJ;nirD	Rv1736c;Rv1737c;Rv1161;Rv1162;Rv1163;Rv0253
Nucleoproteins	4	Cole	mihF;fmu;hupB;hns	Rv1388;Rv1407;Rv2986c;Rv3852
Other membrane proteins	197	Cole	Rv0037c;Rv0051;Rv0072;Rv0073;Rv0076c;Rv0102;Rv0110;Rv0180c;Rv0194;Rv0200;Rv0204c;Rv0205;Rv0225;Rv0226c;Rv0227c;aftD;Rv0246;Rv0249c;eccD3;mycP3;eccE3;Rv0314c;Rv0345;Rv0361;Rv0371c;Rv0383c;Rv0401;Rv0412c;Rv0441c;Rv0461;Rv0473;hbhA;Rv0476;Rv0477;Rv0479c;Rv0488;Rv0497;Rv0513;Rv0514;Rv0528;Rv0531;Rv0537c;Rv0538;Rv0541c;Rv0544c;Rv0556;Rv0559c;Rv0585c;Rv0615;Rv0621;Rv0622;Rv0625c;mkl;Rv0658c;Rv0679c;Rv0…	Rv0037c;Rv0051;Rv0072;Rv0073;Rv0076c;Rv0102;Rv0110;Rv0180c;Rv0194;Rv0200;Rv0204c;Rv0205;Rv0225;Rv0226c;Rv0227c;Rv0236c;Rv0246;Rv0249c;Rv0290;Rv0291;Rv0292;Rv0314c;Rv0345;Rv0361;Rv0371c;Rv0383c;Rv0401;Rv0412c;Rv0441c;Rv0461;Rv0473;Rv0475;Rv0476;Rv0477;Rv0479c;Rv0488;Rv0497;Rv0513;Rv0514;Rv0528;Rv0531;Rv0537c;Rv0538;Rv0541c;Rv0544c;Rv0556;Rv0559c;Rv0585c;Rv0615;Rv0621;Rv0622;Rv0625c;Rv0655;Rv0658c;…
Oxidative Stress	48	Currated	Rv0324;hspR;Rv0823c;Rv1049;Rv1129c;Rv1674c;furA;hrcA;Rv2621c;sigB;clgR;Rv2989;Rv3173c;sigH;Rv3334;Rv3583c;Rv3840;Rv0338c;thiX;cysK2;cysD;cysN;cysM;Rv1461;Rv1462;Rv1463;csd;Rv1465;Rv1466;trxB1;mbtH;mbtG;mbtF;mbtE;mbtD;mbtC;mbtB;mbtA;mbtI;bfrB;katG;trxB2;trxC;alkA;recA;Rv3201c;Rv3202c;radA	Rv0324;Rv0353;Rv0823c;Rv1049;Rv1129c;Rv1674c;Rv1909c;Rv2374c;Rv2621c;Rv2710;Rv2745c;Rv2989;Rv3173c;Rv3223c;Rv3334;Rv3583c;Rv3840;Rv0338c;Rv0816c;Rv0848;Rv1285;Rv1286;Rv1336;Rv1461;Rv1462;Rv1463;Rv1464;Rv1465;Rv1466;Rv1471;Rv2377c;Rv2378c;Rv2379c;Rv2380c;Rv2381c;Rv2382c;Rv2383c;Rv2384;Rv2386c;Rv3841;Rv1908c;Rv3913;Rv3914;Rv1317c;Rv2737c;Rv3201c;Rv3202c;Rv3585
PDIM	20	Currated	tesA;fadD26;ppsA;ppsC;ppsD;ppsE;drrA;drrB;drrC;papA5;mas;fadD28;mmpL7;lppX;pks1;pks15;fadD22;fadD29;Rv2951c;Rv2952	Rv2928;Rv2930;Rv2931;Rv2933;Rv2934;Rv2935;Rv2936;Rv2937;Rv2938;Rv2939;Rv2940c;Rv2941;Rv2942;Rv2945c;Rv2946c;Rv2947c;Rv2948c;Rv2950c;Rv2951c;Rv2952
PE PGRS subfamily	17	Cole	PE_PGRS1;PE_PGRS5;PE_PGRS6;PE_PGRS11;PE_PGRS12;PE_PGRS15;PE_PGRS16;PE_PGRS24;PE_PGRS30;PE_PGRS31;PE_PGRS35;PE_PGRS46;PE_PGRS48;PE_PGRS51;PE_PGRS59;PE_PGRS60;PE_PGRS62	Rv0109;Rv0297;Rv0532;Rv0754;Rv0832;Rv0872c;Rv0977;Rv1325c;Rv1651c;Rv1768;Rv1983;Rv2634c;Rv2853;Rv3367;Rv3595c;Rv3652;Rv3812
PE and PPE families	103	Cole	PPE1;PE_PGRS1;PE1;PE2;PE3;PE4;PPE2;PPE3;PE_PGRS5;PPE6;PE6;PPE7;PPE8;PPE10;PPE11;PE_PGRS6;PE_PGRS11;PPE12;PE_PGRS12;PE_PGRS15;PPE13;PPE14;PE7;PE_PGRS16;PPE15;PE8;PE9;PPE16;PPE17;lipX;PE13;PE14;PE_PGRS24;PE15;PPE20;PE16;PPE21;PE17;PE_PGRS30;PPE22;PPE23;PE_PGRS31;PE18;PPE26;PE19;PPE28;PPE29;PPE30;PE20;PPE31;PPE32;PPE33;PPE34;PPE35;PE_PGRS35;PE22;PPE36;PPE37;PE23;PE_PGRS39;PPE38;PPE39;PPE40;PE_PGRS40…	Rv0096;Rv0109;Rv0151c;Rv0152c;Rv0159c;Rv0160c;Rv0256c;Rv0280;Rv0297;Rv0305c;Rv0335c;Rv0354c;Rv0355c;Rv0442c;Rv0453;Rv0532;Rv0754;Rv0755c;Rv0832;Rv0872c;Rv0878c;Rv0915c;Rv0916c;Rv0977;Rv1039c;Rv1040c;Rv1088;Rv1135c;Rv1168c;Rv1169c;Rv1195;Rv1214c;Rv1325c;Rv1386;Rv1387;Rv1430;Rv1548c;Rv1646;Rv1651c;Rv1705c;Rv1706c;Rv1768;Rv1788;Rv1789;Rv1791;Rv1800;Rv1801;Rv1802;Rv1806;Rv1807;Rv1808;Rv1809;Rv1917c;R…
PE subfamily	32	Cole	PE1;PE2;PE3;PE4;PE6;PE7;PE8;PE9;lipX;PE13;PE14;PE15;PE16;PE17;PE18;PE19;PE20;PE22;PE23;PE_PGRS39;PE_PGRS40;PE25;PE26;PE27;lipY;PE31;PPE63;PE32;PE33;PE34;PE35;PE36	Rv0151c;Rv0152c;Rv0159c;Rv0160c;Rv0335c;Rv0916c;Rv1040c;Rv1088;Rv1169c;Rv1195;Rv1214c;Rv1386;Rv1430;Rv1646;Rv1788;Rv1791;Rv1806;Rv2107;Rv2328;Rv2340c;Rv2371;Rv2431c;Rv2519;Rv2769c;Rv3097c;Rv3477;Rv3539;Rv3622c;Rv3650;Rv3746c;Rv3872;Rv3893c
PG synthesis1- cytoplasmic steps	7	Currated	murB;glmU;murI;murC;murD;murX;murF	Rv0482;Rv1018c;Rv1338;Rv2152c;Rv2155c;Rv2156c;Rv2157c
PG synthesis2- membrane-associated steps	3	Currated	ftsW;asnB;Rv3910	Rv2154c;Rv2201;Rv3910
PG synthesis3- linkage in mature PG	13	Currated	ponA1;ldtA;rpfB;ripA;rpfC;rpfD;rpfE;ldtB;dacB1;mrsA;ponA2;Rv3712;Rv3818	Rv0050;Rv0116c;Rv1009;Rv1477;Rv1884c;Rv2389c;Rv2450c;Rv2518c;Rv3330;Rv3441c;Rv3682;Rv3712;Rv3818
PG synthesis4- remodeling and degradation	2	Currated	lpqI;Rv1096	Rv0237;Rv1096
PG transport and recycling across membrane	3	Currated	uspA;uspB;uspC	Rv2316;Rv2317;Rv2318
PPE family	54	Cole	PPE1;PPE2;PPE3;PPE6;PPE7;PPE8;PPE10;PPE11;PPE12;PPE13;PPE14;PPE15;PPE16;PPE17;PPE20;PPE21;PPE22;PPE23;PPE26;PPE28;PPE29;PPE30;PPE31;PPE32;PPE33;PPE34;PPE35;PPE36;PPE37;PPE38;PPE39;PPE40;PPE41;PPE42;PPE43;PPE44;PPE45;PPE46;PPE49;PPE51;PPE53;PPE54;PPE55;PPE56;PPE57;PPE58;PPE59;PPE61;PPE62;PPE64;PPE65;PPE67;PPE68;PPE69	Rv0096;Rv0256c;Rv0280;Rv0305c;Rv0354c;Rv0355c;Rv0442c;Rv0453;Rv0755c;Rv0878c;Rv0915c;Rv1039c;Rv1135c;Rv1168c;Rv1387;Rv1548c;Rv1705c;Rv1706c;Rv1789;Rv1800;Rv1801;Rv1802;Rv1807;Rv1808;Rv1809;Rv1917c;Rv1918c;Rv2108;Rv2123;Rv2352c;Rv2353c;Rv2356c;Rv2430c;Rv2608;Rv2768c;Rv2770c;Rv2892c;Rv3018c;Rv3125c;Rv3136;Rv3159c;Rv3343c;Rv3347c;Rv3350c;Rv3425;Rv3426;Rv3429;Rv3532;Rv3533c;Rv3558;Rv3621c;Rv3739c;Rv3…
Pantothenate	4	Cole	coaA;panB;panD;panC	Rv1092c;Rv2225;Rv3601c;Rv3602c
Pentose phosphate pathway	10	Cole	zwf1;gnd2;rpe;devB;opcA;zwf2;tal;gnd1;rbsK;rpiB	Rv1121;Rv1122;Rv1408;Rv1445c;Rv1446c;Rv1447c;Rv1448c;Rv1844c;Rv2436;Rv2465c
Peptidoglycan (PG)	32	Currated	mrsA;glmU;murA;murB;murC;murD;murE;murI;murF;murX;asnB;Rv3712;Rv3818;Rv3910;ftsW;ponA1;ponA2;dacB1;dacB2;ldtA;ldtB;Rv1433;Rv0192;lprQ;ripA;Rv2190c;rpfB;rpfC;rpfD;rpfE;lpqI;Rv1096	Rv3441c;Rv1018c;Rv1315;Rv0482;Rv2152c;Rv2155c;Rv2158c;Rv1338;Rv2157c;Rv2156c;Rv2201;Rv3712;Rv3818;Rv3910;Rv2154c;Rv0050;Rv3682;Rv3330;Rv2911;Rv0116c;Rv2518c;Rv1433;Rv0192;Rv0483;Rv1477;Rv2190c;Rv1009;Rv1884c;Rv2389c;Rv2450c;Rv0237;Rv1096
Phage-related functions	28	Cole	Rv1054;Rv1573;Rv1576c;Rv1577c;Rv1578c;Rv1579c;Rv1580c;Rv1581c;Rv1582c;Rv1583c;Rv1584c;Rv1585c;Rv1701;Rv2309c;Rv2310;Rv2646;Rv2650c;Rv2651c;Rv2653c;Rv2654c;Rv2656c;Rv2657c;Rv2658c;Rv2659c;vapB22;xerC;Rv3750c;Rv3751	Rv1054;Rv1573;Rv1576c;Rv1577c;Rv1578c;Rv1579c;Rv1580c;Rv1581c;Rv1582c;Rv1583c;Rv1584c;Rv1585c;Rv1701;Rv2309c;Rv2310;Rv2646;Rv2650c;Rv2651c;Rv2653c;Rv2654c;Rv2656c;Rv2657c;Rv2658c;Rv2659c;Rv2830c;Rv2894c;Rv3750c;Rv3751
Phospholipase C	4	Currated	plcD;plcC;plcB;plcA	Rv1755c;Rv2349c;Rv2350c;Rv2351c
Phosphorous compounds	3	Cole	phoH2;ppk1;ppa	Rv1095;Rv2984;Rv3628
Polyamine synthesis	1	Cole	speE	Rv2601
Polyketide and non-ribosomal peptide synthesis	39	Cole	nrp;pks6;pks16;omt;pks4;papA3;Rv1342c;Rv1372;pks5;papA4;Rv1544;pks10;pks7;pks8;pks17;pks9;pks11;pks12;mbtH;mbtG;mbtF;mbtE;mbtD;mbtC;mbtB;mbtA;tesA;ppsA;ppsC;ppsD;ppsE;papA5;mas;pks1;pks15;pks13;papA2;papA1;pks2	Rv0101;Rv0405;Rv1013;Rv1153c;Rv1181;Rv1182;Rv1342c;Rv1372;Rv1527c;Rv1528c;Rv1544;Rv1660;Rv1661;Rv1662;Rv1663;Rv1664;Rv1665;Rv2048c;Rv2377c;Rv2378c;Rv2379c;Rv2380c;Rv2381c;Rv2382c;Rv2383c;Rv2384;Rv2928;Rv2931;Rv2933;Rv2934;Rv2935;Rv2939;Rv2940c;Rv2946c;Rv2947c;Rv3800c;Rv3820c;Rv3824c;Rv3825c
Polysaccharides (cytoplasmic)	8	Cole	treS;glgB;glgP;treZ;treY;treX;malQ;aglA	Rv0126;Rv1326c;Rv1328;Rv1562c;Rv1563c;Rv1564c;Rv1781c;Rv2471
Polysaccharides lipopolysaccharides and phospholipids	8	Cole	celA1;Rv0315;celA2b;glgE;Rv1333;Rv3463;Rv3717;Rv3915	Rv0062;Rv0315;Rv1090;Rv1327c;Rv1333;Rv3463;Rv3717;Rv3915
Primary ribosomal proteins	50	Currated	rpsF;rpsR1;rplI;rplK;rplA;rplJ;rpsL;rpsG;rpsJ;rplC;rplD;rplW;rplB;rpsS;rplV;rpsC;rpmC;rpsQ;rplN;rplX;rplE;rpsN1;rpsH;rplF;rplR;rpmD;rplO;rimJ;rplY;rpmE;rpsA;rpmI;rplT;rpsT;rpmA;rplU;rpsO;rpsB;rplS;rpsP;Rv3241c;rimI;rpsI;rplM;rplQ;rpsD;rpsK;rpsM;rpmJ;rpmH	Rv0053;Rv0055;Rv0056;Rv0640;Rv0641;Rv0651;Rv0682;Rv0683;Rv0700;Rv0701;Rv0702;Rv0703;Rv0704;Rv0705;Rv0706;Rv0707;Rv0709;Rv0710;Rv0714;Rv0715;Rv0716;Rv0717;Rv0718;Rv0719;Rv0720;Rv0722;Rv0723;Rv0995;Rv1015c;Rv1298;Rv1630;Rv1642;Rv1643;Rv2412;Rv2441c;Rv2442c;Rv2785c;Rv2890c;Rv2904c;Rv2909c;Rv3241c;Rv3420c;Rv3442c;Rv3443c;Rv3456c;Rv3458c;Rv3459c;Rv3460c;Rv3461c;Rv3924c
Protein and peptide secretion	14	Cole	secE2;secE1;secY;secG;lspA;lgt;secA2;tig;secF;secD;Rv2813;lepB;ffh;secA1	Rv0379;Rv0638;Rv0732;Rv1440;Rv1539;Rv1614;Rv1821;Rv2462c;Rv2586c;Rv2587c;Rv2813;Rv2903c;Rv2916c;Rv3240c
Protein translation and modification	15	Cole	ppiA;fusA2;def;fusA1;tuf;greA;prfA;infC;efp;ppiB;infB;frr;tsf;prfB;infA	Rv0009;Rv0120c;Rv0429c;Rv0684;Rv0685;Rv1080c;Rv1299;Rv1641;Rv2534c;Rv2582;Rv2839c;Rv2882c;Rv2889c;Rv3105c;Rv3462c
Proteins peptides and glycopeptides	32	Cole	pepA;zmp1;pcp;Rv0457c;sppA;mapA;ptrBb;pip;pepD;htrA;Rv1977;pepE;prcA;prcB;pepB;clpX;clpP2;clpP1;pepN;pepQ;clpC2;hflX;pepR;mapB;amiA1;amiB1;gcp;clpC1;Rv3668c;Rv3671c;mycP1;mycP2	Rv0125;Rv0198c;Rv0319;Rv0457c;Rv0724;Rv0734;Rv0782;Rv0840c;Rv0983;Rv1223;Rv1977;Rv2089c;Rv2109c;Rv2110c;Rv2213;Rv2457c;Rv2460c;Rv2461c;Rv2467;Rv2535c;Rv2667;Rv2725c;Rv2782c;Rv2861c;Rv3305c;Rv3306c;Rv3419c;Rv3596c;Rv3668c;Rv3671c;Rv3883c;Rv3886c
Purine ribonucleotide biosynthesis	18	Cole	purA;purT;purD;purB;purC;purQ;purL;purM;purH;prsA;gmk;guaB1;purU;purE;purK;guaA;guaB3;guaB2	Rv0357c;Rv0389;Rv0772;Rv0777;Rv0780;Rv0788;Rv0803;Rv0809;Rv0957;Rv1017c;Rv1389;Rv1843c;Rv2964;Rv3275c;Rv3276c;Rv3396c;Rv3410c;Rv3411c
Purines pyrimidines nucleosides and nucleotides	52	Cole	nrdB;dcd;purA;pyrE;purT;deoC;pnp;nrdZ;adk;purD;purB;purC;purQ;purL;purM;purH;prsA;pyrB;pyrC;carA;carB;gmk;cmk;guaB1;nrdF1;era;lepA;obg;ndkA;relA;apt;dut;thyA;pyrH;purU;nrdF2;nrdE;nrdI;nrdH;tmk;purE;purK;deoD;upp;add;deoA;cdd;iunH;guaA;guaB3;guaB2;hpt	Rv0233;Rv0321;Rv0357c;Rv0382c;Rv0389;Rv0478;Rv0535;Rv0570;Rv0733;Rv0772;Rv0777;Rv0780;Rv0788;Rv0803;Rv0809;Rv0957;Rv1017c;Rv1380;Rv1381;Rv1383;Rv1384;Rv1389;Rv1712;Rv1843c;Rv1981c;Rv2364c;Rv2404c;Rv2440c;Rv2445c;Rv2583c;Rv2584c;Rv2697c;Rv2764c;Rv2883c;Rv2964;Rv3048c;Rv3051c;Rv3052c;Rv3053c;Rv3247c;Rv3275c;Rv3276c;Rv3307;Rv3309c;Rv3313c;Rv3314c;Rv3315c;Rv3393;Rv3396c;Rv3410c;Rv3411c;Rv3624c
Pyridine nucleotide	4	Cole	thiC;nadA;nadB;nadC	Rv0423c;Rv1594;Rv1595;Rv1596
Pyridoxine	1	Cole	pdxH	Rv2607
Pyrimidine ribonucleotide biosynthesis	6	Cole	pyrE;pyrB;pyrC;carA;carB;pyrH	Rv0382c;Rv1380;Rv1381;Rv1383;Rv1384;Rv2883c
Pyruvate dehydrogenase	5	Cole	lpdC;aceE;bkdC;bkdA;lpdA	Rv0462;Rv2241;Rv2495c;Rv2497c;Rv3303c
Pyruvate family	1	Cole	alr	Rv3423c
REP13E12 family	2	Cole	Rv0095c;Rv1128c	Rv0095c;Rv1128c
RNA	6	Cole	pth;rphA;rne;rnhB;rnc;rnpA	Rv1014c;Rv1340;Rv2444c;Rv2902c;Rv2925c;Rv3923c
RNA synthesis RNA modification and DNA transcription	31	Cole	sigG;sigK;nusG;rpoB;rpoC;sigL;sigI;sigE;deaD;rho;Rv1364c;tsnR;sigC;nusB;sigA;sigB;gpsI;truB;nusA;rhlE;sigH;ppk2;sigF;rsbW;spoU;sigD;truA;rpoA;Rv3649;pcnA;sigM	Rv0182c;Rv0445c;Rv0639;Rv0667;Rv0668;Rv0735;Rv1189;Rv1221;Rv1253;Rv1297;Rv1364c;Rv1644;Rv2069;Rv2533c;Rv2703;Rv2710;Rv2783c;Rv2793c;Rv2841c;Rv3211;Rv3223c;Rv3232c;Rv3286c;Rv3287c;Rv3366;Rv3414c;Rv3455c;Rv3457c;Rv3649;Rv3907c;Rv3911
Repressors activators	135	Cole	Rv0023;Rv0043c;Rv0067c;Rv0078;Rv0081;Rv0135c;Rv0144;Rv0158;mce1R;Rv0195;Rv0196;nadR;Rv0232;Rv0238;Rv0273c;Rv0302;Rv0324;Rv0328;Rv0348;Rv0377;Rv0386;Rv0452;Rv0465c;Rv0472c;Rv0474;Rv0494;Rv0552;Rv0576;mce2R;Rv0650;Rv0653c;Rv0681;Rv0691c;Rv0737;Rv0744c;Rv0792c;Rv0823c;kmtR;Rv0890c;Rv0894;Rv1019;Rv1049;Rv1129c;Rv1151c;Rv1152;Rv1167c;Rv1219c;Rv1255c;embR;Rv1332;Rv1353c;Rv1358;Rv1359;pyrR;Rv1395;Rv1404…	Rv0023;Rv0043c;Rv0067c;Rv0078;Rv0081;Rv0135c;Rv0144;Rv0158;Rv0165c;Rv0195;Rv0196;Rv0212c;Rv0232;Rv0238;Rv0273c;Rv0302;Rv0324;Rv0328;Rv0348;Rv0377;Rv0386;Rv0452;Rv0465c;Rv0472c;Rv0474;Rv0494;Rv0552;Rv0576;Rv0586;Rv0650;Rv0653c;Rv0681;Rv0691c;Rv0737;Rv0744c;Rv0792c;Rv0823c;Rv0827c;Rv0890c;Rv0894;Rv1019;Rv1049;Rv1129c;Rv1151c;Rv1152;Rv1167c;Rv1219c;Rv1255c;Rv1267c;Rv1332;Rv1353c;Rv1358;Rv1359;Rv1379…
Riboflavin	8	Cole	ribG;ribC;ribA2;ribH;ribA1;ribD;ribF;Rv3300c	Rv1409;Rv1412;Rv1415;Rv1416;Rv1940;Rv2671;Rv2786c;Rv3300c
Ribosomal hibernation	4	Currated	Rv3241c;Rv0079;Rv1738;Rv0106	Rv3241c;Rv0079;Rv1738;Rv0106
Ribosomal protein synthesis and modification	54	Cole	rpsF;rpsR1;rplI;rpmB1;rplK;rplA;rplJ;rpsL;rpsG;rpsJ;rplC;rplD;rplW;rplB;rpsS;rplV;rpsC;rpmC;rpsQ;rplN;rplX;rplE;rpsN1;rpsH;rplF;rplR;rpmD;rplO;rimJ;rplY;rpmE;rpsA;rpmI;rplT;rpsR2;rpsN2;rpmG1;rpsT;rpmA;rplU;rpsO;rpsB;rplS;rpsP;Rv3241c;rimI;rpsI;rplM;rplQ;rpsD;rpsK;rpsM;rpmJ;rpmH	Rv0053;Rv0055;Rv0056;Rv0105c;Rv0640;Rv0641;Rv0651;Rv0682;Rv0683;Rv0700;Rv0701;Rv0702;Rv0703;Rv0704;Rv0705;Rv0706;Rv0707;Rv0709;Rv0710;Rv0714;Rv0715;Rv0716;Rv0717;Rv0718;Rv0719;Rv0720;Rv0722;Rv0723;Rv0995;Rv1015c;Rv1298;Rv1630;Rv1642;Rv1643;Rv2055c;Rv2056c;Rv2057c;Rv2412;Rv2441c;Rv2442c;Rv2785c;Rv2890c;Rv2904c;Rv2909c;Rv3241c;Rv3420c;Rv3442c;Rv3443c;Rv3456c;Rv3458c;Rv3459c;Rv3460c;Rv3461c;Rv3924c
Ribosome modification and maturation	3	Cole	ksgA;rbfA;rimM	Rv1010;Rv2838c;Rv2907c
Salvage of nucleosides and nucleotides	10	Cole	deoC;pnp;apt;deoD;upp;add;deoA;cdd;iunH;hpt	Rv0478;Rv0535;Rv2584c;Rv3307;Rv3309c;Rv3313c;Rv3314c;Rv3315c;Rv3393;Rv3624c
Serine family	10	Cole	glyA2;serB1;hemD;cysK2;cbs;glyA1;cysM;cysK1;cysG;serB2	Rv0070c;Rv0505c;Rv0511;Rv0848;Rv1077;Rv1093;Rv1336;Rv2334;Rv2847c;Rv3042c
Serine-Threonine protein kinases and phosphoprotein phosphatases	14	Cole	pknB;pknA;pstP;ptbB;pknG;pknD;pknH;pknE;pknF;pknJ;pknL;ptpA;pknI;pknK	Rv0014c;Rv0015c;Rv0018c;Rv0153c;Rv0410c;Rv0931c;Rv1266c;Rv1743;Rv1746;Rv2088;Rv2176;Rv2234;Rv2914c;Rv3080c
Sigma Factors	12	Currated	sigG;sigK;sigL;sigI;sigE;sigC;sigA;sigB;sigH;sigF;sigD;sigM	Rv0182c;Rv0445c;Rv0735;Rv1189;Rv1221;Rv2069;Rv2703;Rv2710;Rv3223c;Rv3286c;Rv3414c;Rv3911
Stringent Response - Induced	58	Currated	Rv2777c;Rv1157c;ino1;Rv3083;lpqH;lipR;lprF;fbpC;cadI;narJ;narH;Rv1893;Rv2342;ripA;esxD;canB;Rv1435c;lipU;Rv2558;Rv2638;Rv1892;Rv2664;murE;vapB34;papA1;Rv2517c;Rv1829;Rv0144;Rv1269c;Rv0141c;Rv3413c;fusA2;PPE38;pks2;Rv2406c;cmtR;kshA;Rv2515c;hsaD;mpt63;Rv1461;Rv0913c;Rv1639c;Rv2633c;lipF;pbpB;Rv2129c;esxC;Rv3762c;Rv1463;Rv1377c;dnaA;kdpE;esxB;vapC38;Rv2169c;gadB;relA	Rv2777c;Rv1157c;Rv0046c;Rv3083;Rv3763;Rv3084;Rv1368;Rv0129c;Rv2641;Rv1163;Rv1162;Rv1893;Rv2342;Rv1477;Rv3891c;Rv3588c;Rv1435c;Rv1076;Rv2558;Rv2638;Rv1892;Rv2664;Rv2158c;Rv1740;Rv3824c;Rv2517c;Rv1829;Rv0144;Rv1269c;Rv0141c;Rv3413c;Rv0120c;Rv2352c;Rv3825c;Rv2406c;Rv1994c;Rv3526;Rv2515c;Rv3569c;Rv1926c;Rv1461;Rv0913c;Rv1639c;Rv2633c;Rv3487c;Rv2163c;Rv2129c;Rv3890c;Rv3762c;Rv1463;Rv1377c;Rv0001;Rv102…
Stringent Response - Repressed	66	Currated	pepB;mrsA;purL;PPE41;Rv1303;lprB;clpP2;rpmH;ppiA;metZ;infA;Rv0741;Rv2468c;dut;fixA;ahpC;Rv2520c;fbpA;Rv3510c;nrdF2;hadC;Rv3661;Rv0947c;lepB;parA;rplM;vapC27;Rv2844;rpsB;hadB;Rv3400;Rv0464c;tesA;lprC;Rv2699c;lpdC;Rv3747;fabG1;Rv1749c;tuf;ppa;vapB27;rpsR1;rpsK;ssb;rpsM;PE13;rpsF;rpsD;rplC;rplW;rplJ;dnaB;rplA;rpsN1;Rv0315;lppX;rplX;rpmD;rpoA;rplF;pks15;rplQ;rplR;rpsH;Rv2989	Rv2213;Rv3441c;Rv0803;Rv2430c;Rv1303;Rv1274;Rv2460c;Rv3924c;Rv0009;Rv0391;Rv3462c;Rv0741;Rv2468c;Rv2697c;Rv3029c;Rv2428;Rv2520c;Rv3804c;Rv3510c;Rv3048c;Rv0637;Rv3661;Rv0947c;Rv2903c;Rv3918c;Rv3443c;Rv0598c;Rv2844;Rv2890c;Rv0636;Rv3400;Rv0464c;Rv2928;Rv1275;Rv2699c;Rv0462;Rv3747;Rv1483;Rv1749c;Rv0685;Rv3628;Rv0599c;Rv0055;Rv3459c;Rv0054;Rv3460c;Rv1195;Rv0053;Rv3458c;Rv0701;Rv0703;Rv0651;Rv0058;Rv0…
Succinate dehydrogenase I and II	7	Currated	Rv0247c;Rv0248c;Rv0249c;sdhC;sdhD;sdhA;sdhB	Rv0247c;Rv0248c;Rv0249c;Rv3316;Rv3317;Rv3318;Rv3319
Sugar nucleotides	12	Cole	udgA;rmlA;gmdA;epiA;wbbL2;manB;Rv3400;rmlB;rmlC;Rv3468c;galE1;Rv3784	Rv0322;Rv0334;Rv1511;Rv1512;Rv1525;Rv3264c;Rv3400;Rv3464;Rv3465;Rv3468c;Rv3634c;Rv3784
Sulphur metabolism	13	Cole	Rv0296c;atsD;atsA;cysD;cysN;cysQ;sseB;Rv3077;sahH;sseA;atsB;Rv3762c;Rv3796	Rv0296c;Rv0663;Rv0711;Rv1285;Rv1286;Rv2131c;Rv2291;Rv3077;Rv3248c;Rv3283;Rv3299c;Rv3762c;Rv3796
Surface polysaccharides lipopolysaccharides proteins and antigens	35	Cole	gca;gmhA;Rv0431;cpsY;ompA;Rv0954;rfe;Rv1514c;Rv1518;dsbF;cut1;Rv1910c;Rv1919c;mpt64;cfp21;Rv1987;wag31;Rv2223c;caeA;cut2;Rv2345;Rv2672;mpt83;mpt70;kdtB;TB22.2;mycP4;cut3;cut4;glfT1;embC;embA;embB;Rv3811;esxA	Rv0112;Rv0113;Rv0431;Rv0806c;Rv0899;Rv0954;Rv1302;Rv1514c;Rv1518;Rv1677;Rv1758;Rv1910c;Rv1919c;Rv1980c;Rv1984c;Rv1987;Rv2145c;Rv2223c;Rv2224c;Rv2301;Rv2345;Rv2672;Rv2873;Rv2875;Rv2965c;Rv3036c;Rv3449;Rv3451;Rv3452;Rv3782;Rv3793;Rv3794;Rv3795;Rv3811;Rv3875
Synthesis and modification of macromolecules	202	Cole	dnaA;dnaN;recF;gyrB;gyrA;ppiA;leuS;rpsF;ssb;rpsR1;rplI;dnaB;Rv0071;rpmB1;fusA2;treS;sigG;mutT3;xthA;def;sigK;recD;recC;nusG;rplK;rplA;rplJ;rpoB;rpoC;rpsL;rpsG;fusA1;tuf;rpsJ;rplC;rplD;rplW;rplB;rpsS;rplV;rpsC;rpmC;rpsQ;rplN;rplX;rplE;rpsN1;rpsH;rplF;rplR;rpmD;rplO;sigL;ercc3;Rv0944;uvrD1;rimJ;metS;ksgA;rplY;greA;sigI;tagA;sigE;deaD;argS;rho;rpmE;prfA;ogt;alkA;glgB;glgP;dinG;Rv1364c;mihF;priA;fmt;…	Rv0001;Rv0002;Rv0003;Rv0005;Rv0006;Rv0009;Rv0041;Rv0053;Rv0054;Rv0055;Rv0056;Rv0058;Rv0071;Rv0105c;Rv0120c;Rv0126;Rv0182c;Rv0413;Rv0427c;Rv0429c;Rv0445c;Rv0629c;Rv0631c;Rv0639;Rv0640;Rv0641;Rv0651;Rv0667;Rv0668;Rv0682;Rv0683;Rv0684;Rv0685;Rv0700;Rv0701;Rv0702;Rv0703;Rv0704;Rv0705;Rv0706;Rv0707;Rv0709;Rv0710;Rv0714;Rv0715;Rv0716;Rv0717;Rv0718;Rv0719;Rv0720;Rv0722;Rv0723;Rv0735;Rv0861c;Rv0944;Rv094…
Synthesis of fatty and mycolic acids	23	Cole	acpA;fabG4;fabH;fabD2;accD3;mbtL;fabG2;fabG1;inhA;tesB1;Rv1722;fabG3;kasA;kasB;accD6;fas;tesB2;Rv2766c;TB7.3;accD5;accA3;Rv3472;accD4	Rv0033;Rv0242c;Rv0533c;Rv0649;Rv0904c;Rv1344;Rv1350;Rv1483;Rv1484;Rv1618;Rv1722;Rv2002;Rv2245;Rv2246;Rv2247;Rv2524c;Rv2605c;Rv2766c;Rv3221c;Rv3280;Rv3285;Rv3472;Rv3799c
TCA cycle	19	Cole	icd2;Rv0794c;citA;gltA2;sucC;sucD;fum;prpC;mdh;Rv1248c;acn;dlaT;citE;pca;sdhC;sdhD;sdhA;sdhB;icd1	Rv0066c;Rv0794c;Rv0889c;Rv0896;Rv0951;Rv0952;Rv1098c;Rv1131;Rv1240;Rv1248c;Rv1475c;Rv2215;Rv2498c;Rv2967c;Rv3316;Rv3317;Rv3318;Rv3319;Rv3339c
Thiamine	4	Cole	thiE;thiG;thiD;thiL	Rv0414c;Rv0417;Rv0422c;Rv2977c
Thioredoxin glutaredoxin and mycothiol	8	Cole	ggtA;thiX;trxA;trxB1;ggtB;mtr;trxB2;trxC	Rv0773c;Rv0816c;Rv1470;Rv1471;Rv2394;Rv2855;Rv3913;Rv3914
Toxin-Antitoxin	146	Currated	Rv0059;vapC1;vapC24;Rv0299;vapC2;NA;vapC3;vapC26;vapC4;vapC27;vapC28;vapC29;vapC30;vapC5;vapC6;mazF2;vapC7;vapC8;vapC31;Rv0836c;Rv0910;Rv0919;vapC9;mazF3;vapC32;vapC33;relE;vapC10;mazF4;Rv1546;vapC11;vapC12;vapC34;vapC13;mazF5;vapC14;higB;parE1;vapC35;vapC36;Rv1989c;mazF6;vapC15;Rv2019;Rv2022c;mazF7;vapC37;parE2;vapC16;vapC38;vapC17;vapC39;vapC18;vapC19;vapC20;vapC40;vapC41;Rv2653c;dut;vapC21;vap…	Rv0059;Rv0065;Rv0240;Rv0299;Rv0301;Rv0456a;Rv0549c;Rv0582;Rv0595c;Rv0598c;Rv0609;Rv0617;Rv0624;Rv0627;Rv0656c;Rv0659c;Rv0661c;Rv0665;Rv0749;Rv0836c;Rv0910;Rv0919;Rv0960;Rv1102c;Rv1114;Rv1242;Rv1246c;Rv1397c;Rv1495;Rv1546;Rv1561;Rv1720c;Rv1741;Rv1838c;Rv1942c;Rv1953;Rv1955;Rv1959c;Rv1962c;Rv1982c;Rv1989c;Rv1991c;Rv2010;Rv2019;Rv2022c;Rv2063A;Rv2103c;Rv2142c;Rv2231A;Rv2494;Rv2527;Rv2530c;Rv2546;Rv2…
Toxins	74	Currated	Rv0059;vapC1;vapC24;Rv0299;vapC2;NA;vapC3;vapC26;vapC4;vapC27;vapC28;vapC29;vapC30;vapC5;vapC6;mazF2;vapC7;vapC8;vapC31;Rv0836c;Rv0910;Rv0919;vapC9;mazF3;vapC32;vapC33;relE;vapC10;mazF4;Rv1546;vapC11;vapC12;vapC34;vapC13;mazF5;vapC14;higB;parE1;vapC35;vapC36;Rv1989c;mazF6;vapC15;Rv2019;Rv2022c;mazF7;vapC37;parE2;vapC16;vapC38;vapC17;vapC39;vapC18;vapC19;vapC20;vapC40;vapC41;Rv2653c;dut;vapC21;vap…	Rv0059;Rv0065;Rv0240;Rv0299;Rv0301;Rv0456a;Rv0549c;Rv0582;Rv0595c;Rv0598c;Rv0609;Rv0617;Rv0624;Rv0627;Rv0656c;Rv0659c;Rv0661c;Rv0665;Rv0749;Rv0836c;Rv0910;Rv0919;Rv0960;Rv1102c;Rv1114;Rv1242;Rv1246c;Rv1397c;Rv1495;Rv1546;Rv1561;Rv1720c;Rv1741;Rv1838c;Rv1942c;Rv1953;Rv1955;Rv1959c;Rv1962c;Rv1982c;Rv1989c;Rv1991c;Rv2010;Rv2019;Rv2022c;Rv2063A;Rv2103c;Rv2142c;Rv2231A;Rv2494;Rv2527;Rv2530c;Rv2546;Rv2…
Transcription Factors	187	Currated	pknB;pknA;pstP;fhaB;fhaA;whiB5;Rv0023;Rv0042c;Rv0043c;Rv0067c;Rv0078;Rv0081;Rv0135c;Rv0144;ptbB;Rv0158;mce1R;Rv0195;Rv0196;nadR;Rv0232;Rv0238;Rv0260c;Rv0273c;Rv0275c;Rv0302;Rv0324;Rv0328;Rv0339c;Rv0348;Rv0377;Rv0386;pknG;Rv0452;Rv0465c;Rv0472c;Rv0474;senX3;regX3;Rv0494;Rv0576;mce2R;Rv0600c;tcrA;Rv0653c;Rv0681;Rv0691c;Rv0737;Rv0744c;phoP;phoR;Rv0792c;Rv0818;Rv0823c;kmtR;narL;Rv0845;Rv0880;Rv0890c;…	Rv0014c;Rv0015c;Rv0018c;Rv0019c;Rv0020c;Rv0022c;Rv0023;Rv0042c;Rv0043c;Rv0067c;Rv0078;Rv0081;Rv0135c;Rv0144;Rv0153c;Rv0158;Rv0165c;Rv0195;Rv0196;Rv0212c;Rv0232;Rv0238;Rv0260c;Rv0273c;Rv0275c;Rv0302;Rv0324;Rv0328;Rv0339c;Rv0348;Rv0377;Rv0386;Rv0410c;Rv0452;Rv0465c;Rv0472c;Rv0474;Rv0490;Rv0491;Rv0494;Rv0576;Rv0586;Rv0600c;Rv0602c;Rv0653c;Rv0681;Rv0691c;Rv0737;Rv0744c;Rv0757;Rv0758;Rv0792c;Rv0818;Rv…
Trehalose	10	Currated	treS;treZ;treY;treX;otsA;otsB1;otsB2;mak;glgE;glgB	Rv0126;Rv1562c;Rv1563c;Rv1564c;Rv3490;Rv2006;Rv3372;Rv0127;Rv1327c;Rv1326c
Triacylglycerol Synthases	14	Currated	Rv0221;Rv0895;Rv1425;Rv1760;Rv2285;Rv2484c;tgs4;tgs1;Rv3233c;tgs3;Rv3480c;tgs2;Rv3740c;fbpA	Rv0221;Rv0895;Rv1425;Rv1760;Rv2285;Rv2484c;Rv3088;Rv3130c;Rv3233c;Rv3234c;Rv3480c;Rv3734c;Rv3740c;Rv3804c
Two component systems	29	Cole	Rv0260c;senX3;regX3;Rv0600c;tcrA;phoP;phoR;Rv0818;narL;Rv0845;prrB;prrA;mprA;mprB;kdpE;kdpD;trcS;trcR;Rv1626;dosT;Rv2884;devS;devR;Rv3143;Rv3220c;mtrB;mtrA;tcrY;tcrX	Rv0260c;Rv0490;Rv0491;Rv0600c;Rv0602c;Rv0757;Rv0758;Rv0818;Rv0844c;Rv0845;Rv0902c;Rv0903c;Rv0981;Rv0982;Rv1027c;Rv1028c;Rv1032c;Rv1033c;Rv1626;Rv2027c;Rv2884;Rv3132c;Rv3133c;Rv3143;Rv3220c;Rv3245c;Rv3246c;Rv3764c;Rv3765c
UgpABCE glycerophosphocholine transporter	4	Currated	ugpC;ugpB;ugpE;ugpA	Rv2832c;Rv2833c;Rv2834c;Rv2835c
Universal stress proteins	9	Currated	kdpD;TB15.3;Rv1996;Rv2005c;Rv2028c;Rv2319c;TB31.7;Rv2624c;Rv3134c	Rv1028c;Rv1636;Rv1996;Rv2005c;Rv2028c;Rv2319c;Rv2623;Rv2624c;Rv3134c
Virulence	36	Cole	yrbE1A;yrbE1B;mce1A;mce1B;mce1C;mce1D;mce1F;yrbE2A;yrbE2B;mce2A;mce2C;mce2D;mce2F;Rv1085c;ripA;Rv1478;Rv1566c;tlyA;yrbE3A;yrbE3B;mce3A;mce3B;mce3C;mce3D;mce3F;Rv2190c;smpB;mce4F;mce4D;mce4C;mce4B;mce4A;yrbE4B;yrbE4A;Rv3896c;Rv3922c	Rv0167;Rv0168;Rv0169;Rv0170;Rv0171;Rv0172;Rv0174;Rv0587;Rv0588;Rv0589;Rv0591;Rv0592;Rv0594;Rv1085c;Rv1477;Rv1478;Rv1566c;Rv1694;Rv1964;Rv1965;Rv1966;Rv1967;Rv1968;Rv1969;Rv1971;Rv2190c;Rv3100c;Rv3494c;Rv3496c;Rv3497c;Rv3498c;Rv3499c;Rv3500c;Rv3501c;Rv3896c;Rv3922c
WhiB-Like transcription factors	7	Currated	whiB1;whiB2;whiB3;whiB4;whiB5;whiB6;whiB7	Rv3219;Rv3260c;Rv3416;Rv3681c;Rv0022c;Rv3862c;Rv3197A
Zur regulon	17	Currated	rpmB1;Rv0106;PPE3;Rv0281;eccA3;eccB3;eccC3;esxG;esxH;espG3;eccD3;mycP3;eccE3;rpsR2;rpsN2;rpmG1;Rv2059	Rv0105c;Rv0106;Rv0280;Rv0281;Rv0282;Rv0283;Rv0284;Rv0287;Rv0288;Rv0289;Rv0290;Rv0291;Rv0292;Rv2055c;Rv2056c;Rv2057c;Rv2059
aerobic	28	Cole	ccdA;ccsA;lldD1;ctaB;glbN;ndh;lldD2;ctaE;qcrC;qcrA;qcrB;ctaC;glpD1;glbO;ctaD;nuoA;nuoB;nuoD;nuoF;nuoG;nuoH;nuoI;nuoJ;nuoK;nuoL;nuoM;nuoN;glpD2	Rv0527;Rv0529;Rv0694;Rv1451;Rv1542c;Rv1854c;Rv1872c;Rv2193;Rv2194;Rv2195;Rv2196;Rv2200c;Rv2249c;Rv2470;Rv3043c;Rv3145;Rv3146;Rv3148;Rv3150;Rv3151;Rv3152;Rv3153;Rv3154;Rv3155;Rv3156;Rv3157;Rv3158;Rv3302c
anaerobic	13	Cole	nirD;narG;narH;narJ;frdA;frdB;frdC;frdD;narX;sirA;cysH;fdhD;fdhF	Rv0253;Rv1161;Rv1162;Rv1163;Rv1552;Rv1553;Rv1554;Rv1555;Rv1736c;Rv2391;Rv2392;Rv2899c;Rv2900c
binding proteins	116	Cole	ctpA;ctpB;ctpI;Rv0143c;narK3;Rv0265c;narU;ansP2;mgtE;ctpH;gabP;pitA;emrB;phoT;phoY2;Rv0849;ctpE;betP;mntH;pstS3;pstC2;pstA1;pstS2;pstB;pstS1;pstC1;pstA2;ctpV;kdpA;kdpB;kdpC;mmpL13a;mmpL13b;Rv1200;sugA;sugB;sugC;corA;Rv1250;Rv1258c;oppA;oppD;oppC;oppB;Rv1410c;ctpD;chaA;Rv1634;cycA;Rv1707;narK2;Rv1739c;mgtC;bacA;modA;modB;modC;apa;Rv1877;nanT;ctpG;ctpF;Rv2038c;Rv2039c;Rv2040c;Rv2041c;ansP1;Rv2136c;…	Rv0092;Rv0103c;Rv0107c;Rv0143c;Rv0261c;Rv0265c;Rv0267;Rv0346c;Rv0362;Rv0425c;Rv0522;Rv0545c;Rv0783c;Rv0820;Rv0821c;Rv0849;Rv0908;Rv0917;Rv0924c;Rv0928;Rv0929;Rv0930;Rv0932c;Rv0933;Rv0934;Rv0935;Rv0936;Rv0969;Rv1029;Rv1030;Rv1031;Rv1145;Rv1146;Rv1200;Rv1236;Rv1237;Rv1238;Rv1239c;Rv1250;Rv1258c;Rv1280c;Rv1281c;Rv1282c;Rv1283c;Rv1410c;Rv1469;Rv1607;Rv1634;Rv1704c;Rv1707;Rv1737c;Rv1739c;Rv1811;Rv1819…
mmpL	14	Currated	mmpL1;mmpL10;mmpL11;mmpL12;mmpL13a;mmpL13b;mmpL2;mmpL3;mmpL4;mmpL5;mmpL6;mmpL7;mmpL8;mmpL9	Rv0402c;Rv1183;Rv0202c;Rv1522c;Rv1145;Rv1146;Rv0507;Rv0206c;Rv0450c;Rv0676c;Rv1557;Rv2942;Rv3823c;Rv2339
mmpS	5	Currated	mmpS4;mmpS2;mmpS1;mmpS5;mmpS3	Rv0451c;Rv0506;Rv0403c;Rv0677c;Rv2198c
response to acid stress	9	Currated	PPE31;Rv2331;Rv2390c;Rv2633c;whiB3;lipF;espA;PE34;pks2	Rv1807;Rv2331;Rv2390c;Rv2633c;Rv3416;Rv3487c;Rv3616c;Rv3746c;Rv3825c
